# Supplementary material for: Accessibility and Historical Change: An Emergent Cluster Led Uncles and Aunts to Become Aunts and Uncles
Source: Front Psychol. 2021 May 26;12:662884. doi: 10.3389/fpsyg.2021.662884 (PMC8187596; doi:10.3389/fpsyg.2021.662884)
Supplement: Supplementary file 1 [file Data_Sheet_1.csv]

	KEY	ITEM	item	longer.period	Year.of.Switch	Switch.back.M.F	Binomial.or.single	Female.first.now	RelationType	M.SHORTER	Has.reversed.order	Neutral.item	phonology.better.if.MF	Flipped	Plural	year	frequency_ordered	frequency_unordered	log_freq_unordered	relative	item1	item2	acc_term1	acc_term2	accs	freqMF	outcome	log_freqMF	cluster
1	0	women_men	men and women	NA	NA	NA	1	0	Adults	1	0	MW	NA	NA	0	1910	0.001613567	0.001638367	3.21441119182123	0	men	women	4.71933128698373	2.09691001300806	-2.62242127397567	0.001613567	0.0151370236338988	3.20778700328574	NA
2	0	women_men	men and women	NA	NA	NA	1	0	Adults	1	0	MW	NA	NA	0	1920	0.00215	0.0021803	3.33851625478837	0	men	women	4.76117581315573	2.16731733474818	-2.59385847840755	0.00215	0.0138971701142044	3.33243845991561	0
3	0	women_men	men and women	NA	NA	NA	1	0	Adults	1	0	MW	NA	NA	0	1930	0.00198	0.0020052	3.30215769594102	0	men	women	4.63245729218472	2.15228834438306	-2.48016894780166	0.00198	0.0125673249551167	3.29666519026153	0.5
4	0	women_men	men and women	NA	NA	NA	1	0	Adults	1	0	MW	NA	NA	0	1940	0.00209716	0.00212126	3.32659390267262	0	men	women	4.62013605497376	2.12710479836481	-2.49303125660895	0.00209716	0.0113611721335433	3.32163156564242	0.25
5	0	women_men	men and women	NA	NA	NA	1	0	Adults	1	0	MW	NA	NA	0	1950	0.00172592	0.00174642	3.24214869626951	0	men	women	4.53457495114464	2.04876060937855	-2.48581434176609	0.00172592	0.0117382989200765	3.2370206613886	0.5
6	0	women_men	men and women	NA	NA	NA	1	0	Adults	1	0	MW	NA	NA	0	1960	0.001373703	0.001390803	3.14326561879727	0	men	women	4.45342309331033	1.99702835898526	-2.45639473432507	0.001373703	0.012295055446386	3.13789284669464	0.5
7	0	women_men	men and women	NA	NA	NA	1	0	Adults	1	0	MW	NA	NA	0	1970	0.001341338	0.001372338	3.13746108910862	0	men	women	4.45165124608253	2.08652063225187	-2.36513061383066	0.001341338	0.0225891872118967	3.12753822829048	0.75
8	0	women_men	men and women	NA	NA	NA	1	0	Adults	1	0	MW	NA	NA	0	1980	0.001327015	0.001440986	3.15865976141615	0	men	women	4.25537614435253	2.28561045619952	-1.96976568815301	0.001327015	0.0790923714734217	3.12287583196799	1
9	0	women_men	men and women	NA	NA	NA	1	0	Adults	1	0	MW	NA	NA	0	1990	0.001442219	0.001635392	3.21362186894235	0	men	women	4.26649506370861	2.39465911196724	-1.87183595174137	0.001442219	0.118120303878214	3.1590312127204	2.5
10	0	women_men	men and women	NA	NA	NA	1	0	Adults	1	0	MW	NA	NA	0	2000	0.001692397	0.002015734	3.30443322124863	0	men	women	4.36158319187053	2.4854118174623	-1.87617137440823	0.001692397	0.160406581423938	3.22850224681489	3.25
11	0	women_men	men and women	NA	NA	NA	1	0	Adults	1	0	MW	NA	NA	0	2010	0.00164	0.001890994	3.2766901508593	0	men	women	4.48047772464327	2.43903248471007	-2.0414452399332	0.00164	0.132731251394769	3.2148438480477	3.25
12	0	women_men	men and women	NA	NA	NA	1	0	Adults	1	0	MW	NA	NA	0	2020	0.0015919	0.0018384	3.26444001134421	0	men	women	4.54448088693205	2.44405168521115	-2.1004292017209	0.0015919	0.134083986074848	3.2019157827407	3.25
13	0	girl_boy	boy and girl	NA	NA	NA	1	0	BoyGirl	0	0	GB	NA	NA	0	1910	8.27e-05	8.897e-05	1.94924359056827	0	boy	girl	3.8561244442423	2.75511226639507	-1.10101217784723	8.27e-05	0.0704731932111948	1.91750550955255	NA
14	0	girl_boy	boy and girl	NA	NA	NA	1	0	BoyGirl	0	0	GB	NA	NA	0	1920	1e-04	0.00010705	2.02958667163046	0	boy	girl	3.81954393554187	2.73399928653839	-1.08554464900348	1e-04	0.0658570761326482	2	0
15	0	girl_boy	boy and girl	NA	NA	NA	1	0	BoyGirl	0	0	GB	NA	NA	0	1930	9.57e-05	0.00010317	2.01355343054168	0	boy	girl	3.81023251799508	2.74036268949424	-1.06986982850084	9.57e-05	0.0724047688281477	1.98091193777684	0.5
16	0	girl_boy	boy and girl	NA	NA	NA	1	0	BoyGirl	0	0	GB	NA	NA	0	1940	8.01e-05	8.649e-05	1.93696589710787	0	boy	girl	3.73957234445009	2.65896484266443	-1.08060750178566	8.01e-05	0.0738813735691988	1.90363251608424	0.25
17	0	girl_boy	boy and girl	NA	NA	NA	1	0	BoyGirl	0	0	GB	NA	NA	0	1950	5.75e-05	6.265e-05	1.79692107533017	0	boy	girl	3.69714613861808	2.63908617617543	-1.05805996244265	5.75e-05	0.0822027134876298	1.75966784468963	0.5
18	0	girl_boy	boy and girl	NA	NA	NA	1	0	BoyGirl	0	0	GB	NA	NA	0	1960	4.06e-05	4.457e-05	1.64904263408618	0	boy	girl	3.6456672523746	2.59623466587863	-1.04943258649597	4.06e-05	0.0890733677361454	1.60852603357719	0.5
19	0	girl_boy	boy and girl	NA	NA	NA	1	0	BoyGirl	0	0	GB	NA	NA	0	1970	2.97e-05	3.332e-05	1.52270499273475	0	boy	girl	3.59876173516809	2.58054043777022	-1.01822129739787	2.97e-05	0.108643457382953	1.47275644931721	0.75
20	0	girl_boy	boy and girl	NA	NA	NA	1	0	BoyGirl	0	0	GB	NA	NA	0	1980	1.7983e-05	2.0723e-05	1.31645262699666	0	boy	girl	3.47909468612618	2.51214078788974	-0.96695389823644	1.7983e-05	0.132220238382474	1.2548621442806	1
21	0	girl_boy	boy and girl	NA	NA	NA	1	0	BoyGirl	0	0	GB	NA	NA	0	1990	1.62e-05	1.908e-05	1.28057837036808	0	boy	girl	3.52820093826608	2.55707726620449	-0.97112367206159	1.62e-05	0.150943396226415	1.20951501454263	2.5
22	0	girl_boy	boy and girl	NA	NA	NA	1	0	BoyGirl	0	0	GB	NA	NA	0	2000	1.79e-05	2.178e-05	1.33805787541976	0	boy	girl	3.657848147613	2.68804525952509	-0.96980288808791	1.79e-05	0.178145087235996	1.25285303097989	3.25
23	0	girl_boy	boy and girl	NA	NA	NA	1	0	BoyGirl	0	0	GB	NA	NA	0	2010	2.48e-05	3.02e-05	1.48000694295715	0	boy	girl	3.89479158737028	2.97319788948787	-0.92159369788241	2.48e-05	0.178807947019868	1.39445168082622	3.25
24	0	girl_boy	boy and girl	NA	NA	NA	1	0	BoyGirl	0	0	GB	NA	NA	0	2020	3.05e-05	3.684e-05	1.56631962152481	0	boy	girl	3.96879874792041	3.10302707606306	-0.86577167185735	3.05e-05	0.172095548317047	1.48429983934679	3.25
25	0	girls_boys	boys and girls	NA	NA	NA	1	0	BoyGirl	0	0	GB	NA	NA	1	1910	0.000699761	0.000746861	2.87323978180181	0	boys	girls	3.8208579894397	2.67486114073781	-1.14599684870189	0.000699761	0.0630639436253868	2.84494973415035	NA
26	0	girls_boys	boys and girls	NA	NA	NA	1	0	BoyGirl	0	0	GB	NA	NA	1	1920	0.000936	0.0009919	2.99646789026172	0	boys	girls	3.85973856619715	2.72672720902657	-1.13301135717058	0.000936	0.0563564875491481	2.97127584873811	0
27	0	girls_boys	boys and girls	NA	NA	NA	1	0	BoyGirl	0	0	GB	NA	NA	1	1930	0.00106	0.001117989	3.04843753050675	0	boys	girls	3.83673618337235	1.74350976472843	-2.09322641864392	0.00106	0.0518690255449741	3.02530586526477	0.5
28	0	girls_boys	boys and girls	NA	NA	NA	1	0	BoyGirl	0	0	GB	NA	NA	1	1940	0.00103	0.001084	3.03502928220237	0	boys	girls	3.83058866868514	2.70329137811866	-1.12729729056648	0.00103	0.0498154981549815	3.01283722470517	0.25
29	0	girls_boys	boys and girls	NA	NA	NA	1	0	BoyGirl	0	0	GB	NA	NA	1	1950	0.000757	0.0007957	2.90074935806108	0	boys	girls	3.7045063037159	2.5977178870892	-1.1067884166267	0.000757	0.0486364207615936	2.87909587950007	0.5
30	0	girls_boys	boys and girls	NA	NA	NA	1	0	BoyGirl	0	0	GB	NA	NA	1	1960	0.000569774	0.000601574	2.77928905780211	0	boys	girls	3.6293704496666	2.55121216883499	-1.07815828083161	0.000569774	0.0528613271185258	2.7557026275743	0.5
31	0	girls_boys	boys and girls	NA	NA	NA	1	0	BoyGirl	0	0	GB	NA	NA	1	1970	0.000367589	0.000395289	2.59691472907667	0	boys	girls	3.56648463150717	2.51480121634787	-1.0516834151593	0.000367589	0.0700753119869261	2.56536250676527	0.75
32	0	girls_boys	boys and girls	NA	NA	NA	1	0	BoyGirl	0	0	GB	NA	NA	1	1980	0.000223919	0.000256719	2.40945801237925	0	boys	girls	3.41983436025536	2.42028472990187	-0.99954963035349	0.000223919	0.127766156770632	2.35009094594644	1
33	0	girls_boys	boys and girls	NA	NA	NA	1	0	BoyGirl	0	0	GB	NA	NA	1	1990	0.000179917	0.000216217	2.33488983723959	0	boys	girls	3.42451118548961	2.44325594478837	-0.98125524070124	0.000179917	0.167886891410019	2.25507220090741	2.5
34	0	girls_boys	boys and girls	NA	NA	NA	1	0	BoyGirl	0	0	GB	NA	NA	1	2000	0.000210772	0.000266772	2.42614024472115	0	boys	girls	3.55177181778999	2.6040581366406	-0.94771368114939	0.000210772	0.209917082752313	2.32381291653495	3.25
35	0	girls_boys	boys and girls	NA	NA	NA	1	0	BoyGirl	0	0	GB	NA	NA	1	2010	0.000225779	0.000284079	2.45343913051559	0	boys	girls	3.71867396082322	2.78183239228228	-0.93684156854094	0.000225779	0.205224603015358	2.35368354516979	3.25
36	0	girls_boys	boys and girls	NA	NA	NA	1	0	BoyGirl	0	0	GB	NA	NA	1	2020	0.000200877	0.000256109	2.40842484040384	0	boys	girls	3.73032901680058	2.82057652528593	-0.90975249151465	0.000200877	0.215658176791913	2.30293021377708	3.25
37	0	daughter_son	son and daughter	NA	NA	NA	1	0	Offspring	1	0	SD	NA	NA	0	1910	4.13e-05	4.845e-05	1.68529378138678	1	son	daughter	4.0899051114394	1.80140371001736	-2.28850140142204	4.13e-05	0.147574819401445	1.6159500516564	NA
38	0	daughter_son	son and daughter	NA	NA	NA	1	0	Offspring	1	0	SD	NA	NA	0	1920	3.56e-05	4.254e-05	1.62879748556671	1	son	daughter	3.96284268120124	1.67024585307412	-2.29259682812712	3.56e-05	0.163140573577809	1.55144999797288	0
39	0	daughter_son	son and daughter	NA	NA	NA	1	0	Offspring	1	0	SD	NA	NA	0	1930	3.75e-05	4.577e-05	1.6605809124273	1	son	daughter	4.0024261716165	1.7160033436348	-2.2864228279817	3.75e-05	0.180686038890103	1.57403126772772	2
40	0	daughter_son	son and daughter	NA	NA	NA	1	0	Offspring	1	0	SD	NA	NA	0	1940	3.77e-05	4.82e-05	1.68304703823885	1	son	daughter	3.91960102378411	1.61909333062674	-2.30050769315737	3.77e-05	0.217842323651452	1.57634135020579	1
41	0	daughter_son	son and daughter	NA	NA	NA	1	0	Offspring	1	0	SD	NA	NA	0	1950	3.43e-05	4.54e-05	1.6570558528571	1	son	daughter	3.92047255278562	1.59720621980624	-2.32326633297938	3.43e-05	0.244493392070485	1.53529412004277	2
42	0	daughter_son	son and daughter	NA	NA	NA	1	0	Offspring	1	0	SD	NA	NA	0	1960	2.95e-05	3.97e-05	1.59879050676312	1	son	daughter	3.88231781467838	1.55729662029426	-2.32502119438412	2.95e-05	0.256926952141058	1.46982201597816	2
43	0	daughter_son	son and daughter	NA	NA	NA	1	0	Offspring	1	0	SD	NA	NA	0	1970	2.68e-05	3.517e-05	1.54617236831694	1	son	daughter	3.89611526210372	1.5714203318681	-2.32469493023562	2.68e-05	0.237986920671026	1.42813479402879	3
44	0	daughter_son	son and daughter	NA	NA	NA	1	0	Offspring	1	0	SD	NA	NA	0	1980	2.36e-05	3.26e-05	1.51321760006794	1	son	daughter	3.80991797760292	1.53404985191809	-2.27586812568483	2.36e-05	0.276073619631902	1.37291200297011	4
45	0	daughter_son	son and daughter	NA	NA	NA	1	0	Offspring	1	0	SD	NA	NA	0	1990	2.5e-05	3.51e-05	1.54530711646582	1	son	daughter	3.84286874037735	1.60268796121655	-2.2401807791608	2.5e-05	0.287749287749288	1.39794000867204	10
46	0	daughter_son	son and daughter	NA	NA	NA	1	0	Offspring	1	0	SD	NA	NA	0	2000	3.03e-05	4.24e-05	1.62736585659273	1	son	daughter	3.92699612336672	1.70242519390118	-2.22457092946554	3.03e-05	0.285377358490566	1.48144262850231	13
47	0	daughter_son	son and daughter	NA	NA	NA	1	0	Offspring	1	0	SD	NA	NA	0	2010	3.57e-05	4.89e-05	1.68930885912362	1	son	daughter	4.04123804879576	1.81986795624703	-2.22137009254873	3.57e-05	0.269938650306748	1.55266821611219	13
48	0	daughter_son	son and daughter	NA	NA	NA	1	0	Offspring	1	0	SD	NA	NA	0	2020	3.87e-05	5.1646e-05	1.71303669090504	1	son	daughter	4.12385951044241	1.88893954608297	-2.23491996435944	3.87e-05	0.25066800913914	1.58771096501891	13
49	0	daughters_sons	sons and daughters	NA	NA	NA	1	0	Offspring	1	0	SD	NA	NA	1	1910	0.000116	0.00011856	2.07393819063525	1	sons	daughters	3.46239799789896	1.17318626841227	-2.28921172948669	0.000116	0.0215924426450742	2.06445798922692	NA
50	0	daughters_sons	sons and daughters	NA	NA	NA	1	0	Offspring	1	0	SD	NA	NA	1	1920	0.00011141	0.00011404	2.05705720863742	1	sons	daughters	3.39619934709574	1.11727129565576	-2.27892805143998	0.00011141	0.0230620834794808	2.04692417423004	0
51	0	daughters_sons	sons and daughters	NA	NA	NA	1	0	Offspring	1	0	SD	NA	NA	1	1930	0.000111329	0.000113809	2.05617660736472	1	sons	daughters	3.36921585741014	1.12057393120585	-2.24864192620429	0.000111329	0.0217908952719029	2.04660830808549	2
52	0	daughters_sons	sons and daughters	NA	NA	NA	1	0	Offspring	1	0	SD	NA	NA	1	1940	0.000121	0.00012348	2.09159662081006	1	sons	daughters	3.3384564936046	1.04532297878666	-2.29313351481794	0.000121	0.0200842241658569	2.08278537031645	1
53	0	daughters_sons	sons and daughters	NA	NA	NA	1	0	Offspring	1	0	SD	NA	NA	1	1950	9.66e-05	9.886e-05	1.99502060612476	1	sons	daughters	3.31740910396343	1.03602493400439	-2.28138416995904	9.66e-05	0.0228606109650009	1.98497712641549	2
54	0	daughters_sons	sons and daughters	NA	NA	NA	1	0	Offspring	1	0	SD	NA	NA	1	1960	8.38e-05	8.605e-05	1.93475087466358	1	sons	daughters	3.28617321020394	0.972201449375302	-2.31397176082864	8.38e-05	0.0261475886112725	1.92324401863028	2
55	0	daughters_sons	sons and daughters	NA	NA	NA	1	0	Offspring	1	0	SD	NA	NA	1	1970	9.9e-05	0.0001015	2.00646604224923	1	sons	daughters	3.31601608034196	0.996701196833166	-2.31931488350879	9.9e-05	0.0246305418719213	1.99563519459755	3
56	0	daughters_sons	sons and daughters	NA	NA	NA	1	0	Offspring	1	0	SD	NA	NA	1	1980	8.7e-05	9.07e-05	1.9576072870601	1	sons	daughters	3.21808811433296	0.976116488697153	-2.24197162563581	8.7e-05	0.0407938257993384	1.93951925261862	4
57	0	daughters_sons	sons and daughters	NA	NA	NA	1	0	Offspring	1	0	SD	NA	NA	1	1990	9.19e-05	9.742e-05	1.98864812523575	1	sons	daughters	3.24086063060103	1.03347643060452	-2.20738419999651	9.19e-05	0.0566618764114145	1.96331551138611	10
58	0	daughters_sons	sons and daughters	NA	NA	NA	1	0	Offspring	1	0	SD	NA	NA	1	2000	9.79e-05	0.00010528	2.02234587626988	1	sons	daughters	3.30269817004801	1.10706337052023	-2.19563479952778	9.79e-05	0.0700987841945289	1.99078269180314	13
59	0	daughters_sons	sons and daughters	NA	NA	NA	1	0	Offspring	1	0	SD	NA	NA	1	2010	0.000115718	0.000122778	2.08912055463445	1	sons	daughters	3.38549706071997	1.16334716315925	-2.22214989756072	0.000115718	0.0575021583671342	2.06340091895737	13
60	0	daughters_sons	sons and daughters	NA	NA	NA	1	0	Offspring	1	0	SD	NA	NA	1	2020	0.000125939	0.000133889	2.12674489788177	1	sons	daughters	3.48501590578659	1.20826448517391	-2.27675142061268	0.000125939	0.0593775440850257	2.10016024052864	13
61	0	sister_brother	brother and sister	NA	NA	NA	1	0	Sibs	0	0	Sib	NA	NA	0	1910	7.76e-05	8.71e-05	1.94001815500766	1	brother	sister	2.78887511577542	1.51587384371168	-1.27300127206374	7.76e-05	0.109070034443169	1.88986172125819	NA
62	0	sister_brother	brother and sister	NA	NA	NA	1	0	Sibs	0	0	Sib	NA	NA	0	1920	6.4e-05	7.262e-05	1.86105624457687	1	brother	sister	2.66181268553726	1.41497334797082	-1.24683933756644	6.4e-05	0.118700082621867	1.80617997398389	0
63	0	sister_brother	brother and sister	NA	NA	NA	1	0	Sibs	0	0	Sib	NA	NA	0	1920	6.4e-05	7.262e-05	1.86105624457687	1	brother	sister	2.66181268553726	1.41497334797082	-1.24683933756644	6.4e-05	0.118700082621867	1.80617997398389	0
64	0	sister_brother	brother and sister	NA	NA	NA	1	0	Sibs	0	0	Sib	NA	NA	0	1930	7.32e-05	8.37e-05	1.92272545799326	1	brother	sister	2.69722934275972	1.45636603312904	-1.24086330963068	7.32e-05	0.125448028673835	1.86451108105839	2
65	0	sister_brother	brother and sister	NA	NA	NA	1	0	Sibs	0	0	Sib	NA	NA	0	1940	5.8e-05	6.82e-05	1.83378437465648	1	brother	sister	2.60209049944373	1.36921585741014	-1.23287464203359	5.8e-05	0.149560117302053	1.76342799356294	1
66	0	sister_brother	brother and sister	NA	NA	NA	1	0	Sibs	0	0	Sib	NA	NA	0	1950	5.84e-05	6.87e-05	1.83695673705955	1	brother	sister	2.59151614982579	1.36245325690868	-1.22906289291711	5.84e-05	0.149927219796215	1.7664128471124	2
67	0	sister_brother	brother and sister	NA	NA	NA	1	0	Sibs	0	0	Sib	NA	NA	0	1960	5.53e-05	6.56e-05	1.81690383937566	1	brother	sister	2.56770681598156	1.33124908786748	-1.23645772811408	5.53e-05	0.157012195121951	1.7427251313047	2
68	0	sister_brother	brother and sister	NA	NA	NA	1	0	Sibs	0	0	Sib	NA	NA	0	1970	5.45e-05	6.3767e-05	1.804595985529	1	brother	sister	2.5790290978115	1.32291856600881	-1.25611053180269	5.45e-05	0.145325952295074	1.73639650227664	3
69	0	sister_brother	brother and sister	NA	NA	NA	1	0	Sibs	0	0	Sib	NA	NA	0	1980	5.0189e-05	6.0109e-05	1.77893950291298	1	brother	sister	2.48778495026891	1.30221898492276	-1.18556596534615	5.0189e-05	0.165033522434245	1.70060854258765	4
70	0	sister_brother	brother and sister	NA	NA	NA	1	0	Sibs	0	0	Sib	NA	NA	0	1990	5.73e-05	7.03e-05	1.84695532501982	1	brother	sister	2.54418491588111	1.38500571003912	-1.15917920584199	5.73e-05	0.184921763869132	1.75815462196739	10
71	0	sister_brother	brother and sister	NA	NA	NA	1	0	Sibs	0	0	Sib	NA	NA	0	2000	7.26e-05	9.04e-05	1.95616843047536	1	brother	sister	2.67521054752132	1.51971435382721	-1.15549619369411	7.26e-05	0.196902654867257	1.86093662070009	13
72	0	sister_brother	brother and sister	NA	NA	NA	1	0	Sibs	0	0	Sib	NA	NA	0	2010	0.000109512	0.000134412	2.12843804327985	1	brother	sister	2.8758872582856	1.74047930164616	-1.13540795663944	0.000109512	0.18525131684671	2.03946171048427	13
73	0	sister_brother	brother and sister	NA	NA	NA	1	0	Sibs	0	0	Sib	NA	NA	0	2020	0.0001294	0.00015538	2.19139511711211	1	brother	sister	2.99252546229768	1.86045989143425	-1.13206557086343	0.0001294	0.167202986227314	2.11193427633268	13
74	0	sisters_brothers	brothers and sisters	NA	NA	NA	1	0	Sibs	0	0	Sib	NA	NA	1	1910	0.000199402	0.000210682	2.32362743245382	1	brothers	sisters	2.3128640229473	1.05690485133647	-1.25595917161083	0.000199402	0.0535404068691203	2.29972950996665	NA
75	0	sisters_brothers	brothers and sisters	NA	NA	NA	1	0	Sibs	0	0	Sib	NA	NA	1	1920	0.000196	0.0002081	2.31827208021163	1	brothers	sisters	2.26007138798507	0.996949248495381	-1.26312213948969	0.000196	0.0581451225372417	2.29225607135648	NA
76	0	sisters_brothers	brothers and sisters	NA	NA	NA	1	0	Sibs	0	0	Sib	NA	NA	1	1930	0.000204	0.0002175	2.33745926129066	1	brothers	sisters	2.25767857486918	1.02118929906994	-1.23648927579924	0.000204	0.0620689655172414	2.3096301674259	2
77	0	sisters_brothers	brothers and sisters	NA	NA	NA	1	0	Sibs	0	0	Sib	NA	NA	1	1940	0.000177	0.000187997	2.27415091897729	1	brothers	sisters	2.21748394421391	0.946943270697826	-1.27054067351608	0.000177	0.0584956142917175	2.24797326636181	1
78	0	sisters_brothers	brothers and sisters	NA	NA	NA	1	0	Sibs	0	0	Sib	NA	NA	1	1950	0.000166564	0.000176354	2.24638531463139	1	brothers	sisters	2.18621418199694	0.922749325373454	-1.26346485662349	0.000166564	0.0555133424815994	2.22158114178383	2
79	0	sisters_brothers	brothers and sisters	NA	NA	NA	1	0	Sibs	0	0	Sib	NA	NA	1	1960	0.00014717	0.00015592	2.19290182610957	1	brothers	sisters	2.17409587623108	0.885044431461917	-1.28905144476916	0.00014717	0.0561185223191381	2.16781928987713	2
80	0	sisters_brothers	brothers and sisters	NA	NA	NA	1	0	Sibs	0	0	Sib	NA	NA	1	1970	0.00016435	0.00017515	2.24341014165371	1	brothers	sisters	2.20214815909291	0.899838005126567	-1.30231015396634	0.00016435	0.0616614330573794	2.21576970841764	3
81	0	sisters_brothers	brothers and sisters	NA	NA	NA	1	0	Sibs	0	0	Sib	NA	NA	1	1980	0.000159038	0.000171638	2.23461344530351	1	brothers	sisters	2.13109135333921	0.876006417088961	-1.25508493625025	0.000159038	0.0734103170626552	2.20150090556918	4
82	0	sisters_brothers	brothers and sisters	NA	NA	NA	1	0	Sibs	0	0	Sib	NA	NA	1	1990	0.000179204	0.000196604	2.29359234950962	1	brothers	sisters	2.18217404029551	0.964681459538034	-1.21749258075748	0.000179204	0.0885027771561107	2.25334769929117	10
83	0	sisters_brothers	brothers and sisters	NA	NA	NA	1	0	Sibs	0	0	Sib	NA	NA	1	2000	0.00020818	0.00022958	2.36093405154839	1	brothers	sisters	2.29214726252775	1.08355170809886	-1.20859555442889	0.00020818	0.093213694572698	2.31843900420019	13
84	0	sisters_brothers	brothers and sisters	NA	NA	NA	1	0	Sibs	0	0	Sib	NA	NA	1	2010	0.000258861	0.000284061	2.45341161159181	1	brothers	sisters	2.41760221105103	1.22498421476525	-1.19261799628578	0.000258861	0.088713339740408	2.41306662455372	13
85	0	sisters_brothers	brothers and sisters	NA	NA	NA	1	0	Sibs	0	0	Sib	NA	NA	1	2020	0.000274864	0.000297564	2.47358038807322	1	brothers	sisters	2.4929444015257	1.28719598176478	-1.20574841976092	0.000274864	0.0762861098788832	2.43911786234196	13
86	0	grandmother_grandfather	grandfather and grandmother	short	2013	2014	1	0	Grandparents	0	1	GG	NA	NA	0	1910	5.58e-06	6.224e-06	0.794069583981633	1	grandfather	grandmother	0.929929560084588	-0.405607449624573	-1.33553700970916	5.58e-06	0.103470437017995	0.746634198937579	NA
87	0	grandmother_grandfather	grandfather and grandmother	short	2013	2014	1	0	Grandparents	0	1	GG	NA	NA	0	1920	4.89e-06	5.635e-06	0.750893920382125	1	grandfather	grandmother	0.860338006570994	-0.441291429466834	-1.30162943603783	4.89e-06	0.132209405501331	0.68930885912362	0
88	0	grandmother_grandfather	grandfather and grandmother	short	2013	2014	1	0	Grandparents	0	1	GG	NA	NA	0	1930	5.08e-06	6.011e-06	0.778946727968617	1	grandfather	grandmother	0.906335041805091	-0.351639989019068	-1.25797503082416	5.08e-06	0.154882715022459	0.705863712283919	3
89	0	grandmother_grandfather	grandfather and grandmother	short	2013	2014	1	0	Grandparents	0	1	GG	NA	NA	0	1940	4.21e-06	5.4e-06	0.732393759822969	1	grandfather	grandmother	1.02118929906994	-0.407823242604133	-1.42901254167407	4.21e-06	0.22037037037037	0.624282095835668	3
90	0	grandmother_grandfather	grandfather and grandmother	short	2013	2014	1	0	Grandparents	0	1	GG	NA	NA	0	1950	3.46e-06	4.63e-06	0.665580991017953	1	grandfather	grandmother	0.829605422287919	-0.427940846682588	-1.25754626897051	3.46e-06	0.252699784017279	0.539076098792777	3
91	0	grandmother_grandfather	grandfather and grandmother	short	2013	2014	1	0	Grandparents	0	1	GG	NA	NA	0	1960	2.99e-06	3.926e-06	0.593950295263987	1	grandfather	grandmother	0.806773330448456	-0.463391061005891	-1.27016439145435	2.99e-06	0.23841059602649	0.47567118832443	3
92	0	grandmother_grandfather	grandfather and grandmother	short	2013	2014	1	0	Grandparents	0	1	GG	NA	NA	0	1970	2.76e-06	3.753e-06	0.574378564413082	1	grandfather	grandmother	0.802212541654174	-0.442721434310153	-1.24493397596433	2.76e-06	0.264588329336531	0.440909082065218	3
93	0	grandmother_grandfather	grandfather and grandmother	short	2013	2014	1	0	Grandparents	0	1	GG	NA	NA	0	1980	2.19e-06	3.44e-06	0.53655844257153	1	grandfather	grandmother	0.791005340566455	-0.367904264171462	-1.15890960473792	2.19e-06	0.363372093023256	0.340444114840118	4
94	0	grandmother_grandfather	grandfather and grandmother	short	2013	2014	1	0	Grandparents	0	1	GG	NA	NA	0	1990	2.26e-06	4.05e-06	0.607455023214668	1	grandfather	grandmother	0.868508075554882	-0.201848838670049	-1.07035691422493	2.26e-06	0.441975308641975	0.354108439147401	12
95	0	grandmother_grandfather	grandfather and grandmother	short	2013	2014	1	0	Grandparents	0	1	GG	NA	NA	0	2000	2.77e-06	5.13e-06	0.710117365111816	1	grandfather	grandmother	0.983249554828727	-0.032469339746847	-1.01571889457557	2.77e-06	0.460038986354776	0.442479769064449	17
96	0	grandmother_grandfather	grandfather and grandmother	short	2013	2014	1	0	Grandparents	0	1	GG	NA	NA	0	2010	3.47e-06	6.69e-06	0.825426117767823	1	grandfather	grandmother	1.1424257601065	0.155233070134281	-0.987192689972219	3.47e-06	0.481315396113602	0.540329474790874	17
97	0	grandmother_grandfather	grandfather and grandmother	short	2013	2014	1	0	Grandparents	0	1	GG	NA	NA	0	2020	4.17e-06	7.234e-06	0.859378504425601	1	grandfather	grandmother	1.19792421546128	0.200301539998092	-0.997622675463188	4.17e-06	0.423555432679016	0.620136054973757	17
98	0	mother_father	father and mother		1985	2015	1	0	Parents	0	1	FM	NA	NA	0	1910	0.000287472	0.000315872	2.49951113022791	1	father	mother	3.10720996964787	2.00860017176192	-1.09860979788595	0.000287472	0.0899098368959578	2.4585955504598	NA
99	0	mother_father	father and mother		1985	2015	1	0	Parents	0	1	FM	NA	NA	0	1920	0.000261	0.0003021	2.48015072527328	1	father	mother	2.99315938426034	1.96284268120124	-1.0303167030591	0.000261	0.13604766633565	2.41664050733828	0
100	0	mother_father	father and mother		1985	2015	1	0	Parents	0	1	FM	NA	NA	0	1930	0.000253	0.0003036	2.48230176722344	1	father	mother	3.02530586526477	1.97358962342726	-1.05171624183751	0.000253	0.166666666666667	2.40312052117582	5
101	0	mother_father	father and mother		1985	2015	1	0	Parents	0	1	FM	NA	NA	0	1940	0.000191	0.000254	2.40483371661994	1	father	mother	2.93951925261862	1.89707700320942	-1.0424422494092	0.000191	0.248031496062992	2.28103336724773	4
102	0	mother_father	father and mother		1985	2015	1	0	Parents	0	1	FM	NA	NA	0	1950	0.000167094	0.000237194	2.37510369902676	1	father	mother	2.94734273599582	1.90840501553898	-1.03893772045684	0.000167094	0.295538672984983	2.22296085555662	5
103	0	mother_father	father and mother		1985	2015	1	0	Parents	0	1	FM	NA	NA	0	1960	0.000132237	0.000199037	2.29893381712415	1	father	mother	2.92124004103224	1.88444217916443	-1.03679786186781	0.000132237	0.335615990996649	2.12135298803598	6
104	0	mother_father	father and mother		1985	2015	1	0	Parents	0	1	FM	NA	NA	0	1970	0.000124815	0.000195615	2.29140215396618	1	father	mother	2.92777818243873	1.90499209684398	-1.02278608559475	0.000124815	0.361935434399203	2.0962667810657	6
105	0	mother_father	father and mother		1985	2015	1	0	Parents	0	1	FM	NA	NA	0	1980	8.84e-05	0.0001692	2.228400358703	1	father	mother	2.88711706739889	1.91245981683728	-0.97465725056161	8.84e-05	0.477541371158392	1.94645226501307	7
106	0	mother_father	father and mother		1985	2015	1	0	Parents	0	1	FM	NA	NA	0	1990	8.85e-05	0.0001859	2.2692793897719	1	father	mother	2.96474001193842	1.99612492537841	-0.96861508656001	8.85e-05	0.523937600860678	1.94694327069783	18
107	0	mother_father	father and mother		1985	2015	1	0	Parents	0	1	FM	NA	NA	0	2000	0.00010609	0.000232642	2.36668812278121	1	father	mother	3.08814254102778	2.11450223021624	-0.97364031081154	0.00010609	0.54397744173451	2.02567444941034	23
108	0	mother_father	father and mother		1985	2015	1	0	Parents	0	1	FM	NA	NA	0	2010	0.000153222	0.000332179	2.52137217335199	1	father	mother	3.25708955062418	2.27875174948293	-0.97833780114125	0.000153222	0.538736645001641	2.18532112686735	23
109	0	mother_father	father and mother		1985	2015	1	0	Parents	0	1	FM	NA	NA	0	2020	0.000234069	0.000401608	2.6038023553353	1	father	mother	3.3369147440985	2.33381037825636	-1.00310436584214	0.000234069	0.417170474691739	2.36934389972642	23
110	0	grandmothers_grandfathers	grandfathers and grandmothers	medium	1983	2015	1	0	Grandparents	0	1	GG	NA	NA	1	1910	2.97e-06	3.362e-06	0.526597709103452	1	grandfathers	grandmothers	-0.173277479831008	-1.35753547975788	-1.18425799992687	2.97e-06	0.116597263533611	0.472756449317212	NA
111	0	grandmothers_grandfathers	grandfathers and grandmothers	medium	1983	2015	1	0	Grandparents	0	1	GG	NA	NA	1	1920	2.95e-06	3.577e-06	0.55351894014897	1	grandfathers	grandmothers	-0.186419011431808	-1.3829996588791	-1.19658064744729	2.95e-06	0.175286552977355	0.469822015978163	0
112	0	grandmothers_grandfathers	grandfathers and grandmothers	medium	1983	2015	1	0	Grandparents	0	1	GG	NA	NA	1	1930	2.56e-06	3.179e-06	0.502290527914773	1	grandfathers	grandmothers	-0.158015195409886	-1.3585258894959	-1.20051069408601	2.56e-06	0.194715319282793	0.40823996531185	3
113	0	grandmothers_grandfathers	grandfathers and grandmothers	medium	1983	2015	1	0	Grandparents	0	1	GG	NA	NA	1	1940	1.75e-06	2.281e-06	0.358125285276648	1	grandfathers	grandmothers	-0.213958789757446	-1.44733178388781	-1.23337299413036	1.75e-06	0.232792634809294	0.243038048686294	3
114	0	grandmothers_grandfathers	grandfathers and grandmothers	medium	1983	2015	1	0	Grandparents	0	1	GG	NA	NA	1	1950	1.24e-06	1.794e-06	0.253822438708073	1	grandfathers	grandmothers	-0.266000713461613	-1.53461714855158	-1.26861643508997	1.24e-06	0.308807134894092	0.0934216851622351	2
115	0	grandmothers_grandfathers	grandfathers and grandmothers	medium	1983	2015	1	0	Grandparents	0	1	GG	NA	NA	1	1960	1.11e-06	1.547e-06	0.189490313699368	1	grandfathers	grandmothers	-0.311580177997289	-1.5589178640374	-1.24733768604011	1.11e-06	0.282482223658694	0.0453229787866574	3
116	0	grandmothers_grandfathers	grandfathers and grandmothers	medium	1983	2015	1	0	Grandparents	0	1	GG	NA	NA	1	1970	1.22e-06	1.868e-06	0.271376871894075	1	grandfathers	grandmothers	-0.303643611266668	-1.50584540598156	-1.20220179471489	1.22e-06	0.346895074946467	0.0863598306747482	3
117	0	grandmothers_grandfathers	grandfathers and grandmothers	medium	1983	2015	1	0	Grandparents	0	1	GG	NA	NA	1	1980	8.13e-07	1.54e-06	0.187520720836463	1	grandfathers	grandmothers	-0.423658649794207	-1.44009337496389	-1.01643472516968	8.13e-07	0.472077922077922	-0.0899094544059319	4
118	0	grandmothers_grandfathers	grandfathers and grandmothers	medium	1983	2015	1	0	Grandparents	0	1	GG	NA	NA	1	1990	9.94e-07	2.054e-06	0.312600439261259	1	grandfathers	grandmothers	-0.391473966422806	-1.29157909986529	-0.900105133442484	9.94e-07	0.516066212268744	-0.00261361560268674	12
119	0	grandmothers_grandfathers	grandfathers and grandmothers	medium	1983	2015	1	0	Grandparents	0	1	GG	NA	NA	1	2000	1.24e-06	2.62e-06	0.418301291319745	1	grandfathers	grandmothers	-0.318604977226629	-1.12436006299583	-0.805755085769201	1.24e-06	0.526717557251908	0.0934216851622351	17
120	0	grandmothers_grandfathers	grandfathers and grandmothers	medium	1983	2015	1	0	Grandparents	0	1	GG	NA	NA	1	2010	1.36e-06	2.79e-06	0.445604203273598	1	grandfathers	grandmothers	-0.258848401148215	-1.07572071393812	-0.816872312789905	1.36e-06	0.512544802867384	0.133538908370217	17
121	0	grandmothers_grandfathers	grandfathers and grandmothers	medium	1983	2015	1	0	Grandparents	0	1	GG	NA	NA	1	2020	1.7e-06	3.11e-06	0.492760389026837	1	grandfathers	grandmothers	-0.246416941107093	-1.06905096883248	-0.822634027725387	1.7e-06	0.453376205787781	0.230448921378274	17
122	0	mammy_daddy	daddy and mammy		1975	NA	1	0	Parents	0	1	MaDy	NA	NA	0	1910	7.46e-08	1.454e-07	-0.837435593476981	1	daddy	mammy	0.594392550375427	-0.638272163982407	-1.23266471435783	7.46e-08	0.486932599724897	-1.12726117252733	NA
123	0	mammy_daddy	daddy and mammy		1975	NA	1	0	Parents	0	1	MaDy	NA	NA	0	1920	6.33e-08	1.46e-07	-0.835647144215563	1	daddy	mammy	0.778151250383644	-0.761953896871205	-1.54010514725485	6.33e-08	0.566438356164384	-1.19859628998264	0
124	0	mammy_daddy	daddy and mammy		1975	NA	1	0	Parents	0	1	MaDy	NA	NA	0	1930	1.43e-07	2.71e-07	-0.567030709125594	1	daddy	mammy	0.81888541459401	-0.625251653989896	-1.44413706858391	1.43e-07	0.472324723247233	-0.844663962534938	2
125	0	mammy_daddy	daddy and mammy		1975	NA	1	0	Parents	0	1	MaDy	NA	NA	0	1940	1.37e-07	2.263e-07	-0.645315446045271	1	daddy	mammy	0.800717078282385	-0.688246138944246	-1.48896321722663	1.37e-07	0.394608926204154	-0.863279432843593	1
126	0	mammy_daddy	daddy and mammy		1975	NA	1	0	Parents	0	1	MaDy	NA	NA	0	1950	7.23e-08	1.053e-07	-0.977571628814514	1	daddy	mammy	0.790988475088816	-0.903089986991944	-1.69407846208076	7.23e-08	0.313390313390313	-1.14086170270547	5
127	0	mammy_daddy	daddy and mammy		1975	NA	1	0	Parents	0	1	MaDy	NA	NA	0	1960	4.02e-08	7.5e-08	-1.1249387366083	1	daddy	mammy	0.75815462196739	-1	-1.75815462196739	4.02e-08	0.464	-1.39577394691553	7
128	0	mammy_daddy	daddy and mammy		1975	NA	1	0	Parents	0	1	MaDy	NA	NA	0	1970	9.07e-08	1.511e-07	-0.820735535660975	1	daddy	mammy	0.829946695941636	-0.811324577030168	-1.6412712729718	9.07e-08	0.399735274652548	-1.0423927129399	7
129	0	mammy_daddy	daddy and mammy		1975	NA	1	0	Parents	0	1	MaDy	NA	NA	0	1980	7.19e-08	1.486e-07	-0.827981190575444	1	daddy	mammy	0.91487181754005	-0.910094888560602	-1.82496670610065	7.19e-08	0.516150740242261	-1.14327110961712	8
130	0	mammy_daddy	daddy and mammy		1975	NA	1	0	Parents	0	1	MaDy	NA	NA	0	1990	2.42e-08	7.36e-08	-1.1331221856625	1	daddy	mammy	1.09524957513087	-0.913640169325252	-2.00888974445612	2.42e-08	0.671195652173913	-1.61618463401957	20
131	0	mammy_daddy	daddy and mammy		1975	NA	1	0	Parents	0	1	MaDy	NA	NA	0	2000	2.89e-08	1.659e-07	-0.780153613975639	1	daddy	mammy	1.34510306999014	-0.747146969020107	-2.09225003901025	2.89e-08	0.82579867389994	-1.53910215724345	25
132	0	mammy_daddy	daddy and mammy		1975	NA	1	0	Parents	0	1	MaDy	NA	NA	0	2010	5.64e-08	4.114e-07	-0.385735712641295	1	daddy	mammy	1.59218231099823	-0.55129368009492	-2.14347599109315	5.64e-08	0.862907146329606	-1.24872089601666	25
133	0	mammy_daddy	daddy and mammy		1975	NA	1	0	Parents	0	1	MaDy	NA	NA	0	2020	1.17e-07	4.86e-07	-0.313363730737707	1	daddy	mammy	1.6273453705208	-0.399027104313252	-2.02637247483405	1.17e-07	0.759259259259259	-0.931814138253838	25
134	0	aunts_uncles	uncles and aunts	short	1974	NA	1	0	AuntUncle	-1	1	UA	NA	NA	1	1910	9.84e-06	1.345e-05	1.12872228433843	1	uncles	aunts	0.94101424370557	0.884795363948981	-0.056218879756589	9.84e-06	0.268401486988848	0.992995098431341	NA
135	0	aunts_uncles	uncles and aunts	short	1974	NA	1	0	AuntUncle	-1	1	UA	NA	NA	1	1920	9.74e-06	1.2938e-05	1.11186714680447	1	uncles	aunts	0.860338006570994	0.8555191556678	-0.00481885090319401	9.74e-06	0.247178852991189	0.988558956878616	0
136	0	aunts_uncles	uncles and aunts	short	1974	NA	1	0	AuntUncle	-1	1	UA	NA	NA	1	1930	1.06e-05	1.476e-05	1.16908635748702	1	uncles	aunts	0.944482672150169	0.895422546039408	-0.049060126110761	1.06e-05	0.281842818428184	1.02530586526477	2
137	0	aunts_uncles	uncles and aunts	short	1974	NA	1	0	AuntUncle	-1	1	UA	NA	NA	1	1940	7.57e-06	1.221e-05	1.08671566394488	1	uncles	aunts	0.860338006570994	0.835056101720116	-0.025281904850878	7.57e-06	0.38001638001638	0.879095879500073	1
138	0	aunts_uncles	uncles and aunts	short	1974	NA	1	0	AuntUncle	-1	1	UA	NA	NA	1	1950	8.17e-06	1.309e-05	1.11693964655076	1	uncles	aunts	0.8819549713396	0.835690571492426	-0.046264399847174	8.17e-06	0.375859434682964	0.912222056532416	2
139	0	aunts_uncles	uncles and aunts	short	1974	NA	1	0	AuntUncle	-1	1	UA	NA	NA	1	1960	8.75e-06	1.43e-05	1.15533603746506	1	uncles	aunts	0.905795880367869	0.8208579894397	-0.0849378909281689	8.75e-06	0.388111888111888	0.942008053022313	2
140	0	aunts_uncles	uncles and aunts	short	1974	NA	1	0	AuntUncle	-1	1	UA	NA	NA	1	1970	7.423e-06	1.3448e-05	1.12865770043141	1	uncles	aunts	0.923244018630276	0.825426117767823	-0.097817900862453	7.423e-06	0.448022010707912	0.870579460552685	3
141	0	aunts_uncles	uncles and aunts	short	1974	NA	1	0	AuntUncle	-1	1	UA	NA	NA	1	1980	6.92e-06	1.501e-05	1.17638069224327	1	uncles	aunts	0.902546779313991	0.848804701051804	-0.053742078262187	6.92e-06	0.538974017321786	0.840106094456758	3
142	0	aunts_uncles	uncles and aunts	short	1974	NA	1	0	AuntUncle	-1	1	UA	NA	NA	1	1990	6.28e-06	1.808e-05	1.25719842613934	1	uncles	aunts	0.988112840268352	0.957128197676813	-0.030984642591539	6.28e-06	0.652654867256637	0.797959643737196	10
143	0	aunts_uncles	uncles and aunts	short	1974	NA	1	0	AuntUncle	-1	1	UA	NA	NA	1	2000	7.51e-06	2.501e-05	1.3981136917305	1	uncles	aunts	1.14064629134427	1.10992935022064	-0.0307169411236301	7.51e-06	0.699720111955218	0.875639937004168	15
144	0	aunts_uncles	uncles and aunts	short	1974	NA	1	0	AuntUncle	-1	1	UA	NA	NA	1	2010	9.49e-06	3.489e-05	1.54270096944811	1	uncles	aunts	1.27777190102281	1.25079314003239	-0.02697876099042	9.49e-06	0.728002292920608	0.977266212427293	15
145	0	aunts_uncles	uncles and aunts	short	1974	NA	1	0	AuntUncle	-1	1	UA	NA	NA	1	2020	1.01e-05	3.47e-05	1.54032947479087	1	uncles	aunts	1.29214083508436	1.28388442016954	-0.00825641491481988	1.01e-05	0.708933717579251	1.00432137378264	15
146	0	niece_nephew	nephew and niece	medium	1974	NA	1	0	NiecesNephews	-1	1	NN	NA	NA	0	1910	4.28e-06	5.53e-06	0.742725131304698	1	nephew	niece	1.8347391543013	1.57863920996807	-0.25609994433323	4.28e-06	0.226039783001808	0.631443769013172	NA
147	0	niece_nephew	nephew and niece	medium	1974	NA	1	0	NiecesNephews	-1	1	NN	NA	NA	0	1920	3.16e-06	4.54e-06	0.657055852857104	1	nephew	niece	1.66275783168157	1.42651126136458	-0.23624657031699	3.16e-06	0.303964757709251	0.499687082618404	0
148	0	niece_nephew	nephew and niece	medium	1974	NA	1	0	NiecesNephews	-1	1	NN	NA	NA	0	1930	2.92e-06	4.59e-06	0.661812685537261	1	nephew	niece	1.73399928653839	1.4814426285023	-0.25255665803609	2.92e-06	0.363834422657952	0.465382851448418	2
149	0	niece_nephew	nephew and niece	medium	1974	NA	1	0	NiecesNephews	-1	1	NN	NA	NA	0	1940	2.63e-06	4.69e-06	0.671172842715083	1	nephew	niece	1.62428209583567	1.36172783601759	-0.26255425981808	2.63e-06	0.439232409381663	0.419955748489758	1
150	0	niece_nephew	nephew and niece	medium	1974	NA	1	0	NiecesNephews	-1	1	NN	NA	NA	0	1950	2.21e-06	4.01e-06	0.603144372620182	1	nephew	niece	1.61779372449922	1.33085596029712	-0.2869377642021	2.21e-06	0.448877805486284	0.344392273685111	2
151	0	niece_nephew	nephew and niece	medium	1974	NA	1	0	NiecesNephews	-1	1	NN	NA	NA	0	1960	1.77e-06	3.29e-06	0.517195897949974	1	nephew	niece	1.58939325888141	1.26536978139711	-0.3240234774843	1.77e-06	0.462006079027356	0.247973266361807	2
152	0	niece_nephew	nephew and niece	medium	1974	NA	1	0	NiecesNephews	-1	1	NN	NA	NA	0	1970	1.75e-06	3.26e-06	0.513217600067939	1	nephew	niece	1.5886290821873	1.24824798726138	-0.34038109492592	1.75e-06	0.46319018404908	0.243038048686294	3
153	0	niece_nephew	nephew and niece	medium	1974	NA	1	0	NiecesNephews	-1	1	NN	NA	NA	0	1980	1.14e-06	2.75e-06	0.439332693830263	1	nephew	niece	1.47322266343129	1.18650429849314	-0.28671836493815	1.14e-06	0.585454545454545	0.0569048513364726	1
154	0	niece_nephew	nephew and niece	medium	1974	NA	1	0	NiecesNephews	-1	1	NN	NA	NA	0	1990	1.19e-06	3.5e-06	0.544068044350276	1	nephew	niece	1.4892340514305	1.25658306013925	-0.23265099129125	1.19e-06	0.66	0.0755469613925307	12
155	0	niece_nephew	nephew and niece	medium	1974	NA	1	0	NiecesNephews	-1	1	NN	NA	NA	0	2000	1.59e-06	5.49e-06	0.739572344450092	1	nephew	niece	1.60487916414162	1.39136565724625	-0.21351350689537	1.59e-06	0.710382513661202	0.201397124320452	15
156	0	niece_nephew	nephew and niece	medium	1974	NA	1	0	NiecesNephews	-1	1	NN	NA	NA	0	2010	2.54e-06	1.036e-05	1.01535975540921	1	nephew	niece	1.7562632612113	1.60618244708963	-0.15008081412167	2.54e-06	0.754826254826255	0.404833716619938	15
157	0	niece_nephew	nephew and niece	medium	1974	NA	1	0	NiecesNephews	-1	1	NN	NA	NA	0	2020	3.44e-06	1.4114e-05	1.14965011309812	1	nephew	niece	1.84318666691034	1.75066650171426	-0.0925201651960801	3.44e-06	0.756270369845543	0.53655844257153	15
158	0	nieces_nephews	nephews and nieces	short	1974	NA	1	0	NiecesNephews	-1	1	NN	NA	NA	1	1910	3.17e-05	3.751e-05	1.57414706415072	1	nephews	nieces	1.08278537031645	-0.0163737128754655	-1.09915908319192	3.17e-05	0.154892028792322	1.50105926221775	NA
159	0	nieces_nephews	nephews and nieces	short	1974	NA	1	0	NiecesNephews	-1	1	NN	NA	NA	1	1920	2.72e-05	3.464e-05	1.53957788334531	1	nephews	nieces	1.00860017176192	-0.106238237942057	-1.11483840970398	2.72e-05	0.214780600461894	1.4345689040342	0
160	0	nieces_nephews	nephews and nieces	short	1974	NA	1	0	NiecesNephews	-1	1	NN	NA	NA	1	1930	2.03e-05	2.896e-05	1.46179855752511	1	nephews	nieces	1.00860017176192	-0.135488918941608	-1.14408909070353	2.03e-05	0.299033149171271	1.30749603791321	2
161	0	nieces_nephews	nephews and nieces	short	1974	NA	1	0	NiecesNephews	-1	1	NN	NA	NA	1	1940	1.81e-05	2.83e-05	1.45178643552429	1	nephews	nieces	0.957607287060095	-0.169411331314856	-1.12701861837495	1.81e-05	0.360424028268551	1.25767857486918	1
162	0	nieces_nephews	nephews and nieces	short	1974	NA	1	0	NiecesNephews	-1	1	NN	NA	NA	1	1950	1.45e-05	2.46e-05	1.39093510710338	1	nephews	nieces	0.916453948549925	-0.231361898752386	-1.14781584730231	1.45e-05	0.410569105691057	1.16136800223497	2
163	0	nieces_nephews	nephews and nieces	short	1974	NA	1	0	NiecesNephews	-1	1	NN	NA	NA	1	1960	1.08e-05	1.969e-05	1.29424571613812	1	nephews	nieces	0.857935264719429	-0.315154638355587	-1.17308990307502	1.08e-05	0.451498222447943	1.03342375548695	2
164	0	nieces_nephews	nephews and nieces	short	1974	NA	1	0	NiecesNephews	-1	1	NN	NA	NA	1	1970	9.443e-06	1.6873e-05	1.22719230651404	1	nephews	nieces	0.846337112129805	-0.365119859233474	-1.21145697136328	9.443e-06	0.440348485746459	0.975109989686161	3
165	0	nieces_nephews	nephews and nieces	short	1974	NA	1	0	NiecesNephews	-1	1	NN	NA	NA	1	1980	6.97e-06	1.631e-05	1.21245396104028	1	nephews	nieces	0.775246259740237	-0.39040559077478	-1.16565185051502	6.97e-06	0.572654812998161	0.843232778098009	4
166	0	nieces_nephews	nephews and nieces	short	1974	NA	1	0	NiecesNephews	-1	1	NN	NA	NA	1	1990	6.23e-06	1.853e-05	1.2678754193189	1	nephews	nieces	0.816241299991783	-0.328827157284917	-1.1450684572767	6.23e-06	0.663788451160281	0.79448804665917	12
167	0	nieces_nephews	nephews and nieces	short	1974	NA	1	0	NiecesNephews	-1	1	NN	NA	NA	1	2000	7.11e-06	2.551e-05	1.40671045860979	1	nephews	nieces	0.934498451243568	-0.187086643357145	-1.12158509460071	7.11e-06	0.721285770286162	0.851869600729766	15
168	0	nieces_nephews	nephews and nieces	short	1974	NA	1	0	NiecesNephews	-1	1	NN	NA	NA	1	2010	8.8e-06	3.29e-05	1.51719589794997	1	nephews	nieces	1.04532689133193	-0.0371573187987575	-1.08248421013069	8.8e-06	0.732522796352584	0.944482672150169	15
169	0	nieces_nephews	nephews and nieces	short	1974	NA	1	0	NiecesNephews	-1	1	NN	NA	NA	1	2020	9.547e-06	3.3147e-05	1.52044422829424	1	nephews	nieces	1.0771861540859	0.0197765808091814	-1.05740957327672	9.547e-06	0.711979968021239	0.979866922564903	15
170	0	mothers_fathers	fathers and mothers	short	1972	NA	1	0	Parents	0	1	FM	NA	NA	1	1910	5.77e-05	6.77e-05	1.83058866868514	1	fathers	mothers	2.04921802267018	1.01703333929878	-1.0321846833714	5.77e-05	0.147710487444609	1.76117581315573	NA
171	0	mothers_fathers	fathers and mothers	short	1972	NA	1	0	Parents	0	1	FM	NA	NA	1	1920	6.08e-05	7.92e-05	1.89872518158949	1	fathers	mothers	1.96907188199818	1.16731733474818	-0.80175454725	6.08e-05	0.232323232323232	1.78390357927273	0
172	0	mothers_fathers	fathers and mothers	short	1972	NA	1	0	Parents	0	1	FM	NA	NA	1	1930	5.57e-05	7.37e-05	1.86746748785905	1	fathers	mothers	1.97127584873811	1.14301480025409	-0.82826104848402	5.57e-05	0.244233378561737	1.74585519517373	5
173	0	mothers_fathers	fathers and mothers	short	1972	NA	1	0	Parents	0	1	FM	NA	NA	1	1940	4.37e-05	6.68e-05	1.82477646247555	1	fathers	mothers	1.93348728784871	1.09691001300806	-0.83657727484065	4.37e-05	0.345808383233533	1.64048143697042	4
174	0	mothers_fathers	fathers and mothers	short	1972	NA	1	0	Parents	0	1	FM	NA	NA	1	1950	3.02e-05	5.17e-05	1.71349054309394	1	fathers	mothers	1.90538296950813	1.03478722779804	-0.87059574171009	3.02e-05	0.415860735009671	1.48000694295715	4
175	0	mothers_fathers	fathers and mothers	short	1972	NA	1	0	Parents	0	1	FM	NA	NA	1	1960	2.19e-05	4.01e-05	1.60314437262018	1	fathers	mothers	1.89863633954086	1.05352557497993	-0.84511076456093	2.19e-05	0.453865336658354	1.34044411484012	5
176	0	mothers_fathers	fathers and mothers	short	1972	NA	1	0	Parents	0	1	FM	NA	NA	1	1970	2.18e-05	4.25e-05	1.62838893005031	1	fathers	mothers	1.97557195501274	1.17782151133709	-0.79775044367565	2.18e-05	0.487058823529412	1.3384564936046	6
177	0	mothers_fathers	fathers and mothers	short	1972	NA	1	0	Parents	0	1	FM	NA	NA	1	1980	1.6369e-05	4.2869e-05	1.63214335289372	1	fathers	mothers	1.9034546412234	1.2296669987641	-0.6737876424593	1.6369e-05	0.618162308428002	1.21402214870043	7
178	0	mothers_fathers	fathers and mothers	short	1972	NA	1	0	Parents	0	1	FM	NA	NA	1	1990	1.75e-05	5.2e-05	1.7160033436348	1	fathers	mothers	1.96184521397473	1.28647308669468	-0.67537212728005	1.75e-05	0.663461538461539	1.24303804868629	18
179	0	mothers_fathers	fathers and mothers	short	1972	NA	1	0	Parents	0	1	FM	NA	NA	1	2000	2.11e-05	6.219e-05	1.79372055681352	1	fathers	mothers	2.05845107918516	1.3294196443939	-0.72903143479126	2.11e-05	0.660717157099212	1.32428245529769	23
180	0	mothers_fathers	fathers and mothers	short	1972	NA	1	0	Parents	0	1	FM	NA	NA	1	2010	2.43e-05	6.55e-05	1.81624129999178	1	fathers	mothers	2.10566139510975	1.29643504095068	-0.80922635415907	2.43e-05	0.629007633587786	1.38560627359831	23
181	0	mothers_fathers	fathers and mothers	short	1972	NA	1	0	Parents	0	1	FM	NA	NA	1	2020	3.0776e-05	6.7769e-05	1.83103107723386	1	fathers	mothers	2.19215414734778	1.26441307971559	-0.92774106763219	3.0776e-05	0.545869055172719	1.48821217329876	23
182	0	grandma_grandpa	grandpa and grandma	long	1969	NA	1	0	Grandparents	0	1	GGa	NA	NA	0	1910	5.59e-07	7.12e-07	-0.147520006363144	1	grandpa	grandma	0.255272505103306	-0.500312917381596	-0.755585422484902	5.59e-07	0.214887640449438	-0.252588192113577	NA
183	0	grandma_grandpa	grandpa and grandma	long	1969	NA	1	0	Grandparents	0	1	GGa	NA	NA	0	1920	4.16e-07	6.36e-07	-0.196542884351586	1	grandpa	grandma	0.269512944217916	-0.549750891680639	-0.819263835898555	4.16e-07	0.345911949685535	-0.380906669373257	0
184	0	grandma_grandpa	grandpa and grandma	long	1969	NA	1	0	Grandparents	0	1	GGa	NA	NA	0	1930	2.26e-07	4.87e-07	-0.312471038785366	1	grandpa	grandma	0.164352855784437	-0.686132779630847	-0.850485635415284	2.26e-07	0.535934291581109	-0.645891560852599	2
185	0	grandma_grandpa	grandpa and grandma	long	1969	NA	1	0	Grandparents	0	1	GGa	NA	NA	0	1940	4.69e-07	9.31e-07	-0.0310503190186574	1	grandpa	grandma	0.356025857193123	-0.655607726314889	-1.01163358350801	4.69e-07	0.496240601503759	-0.328827157284917	2
186	0	grandma_grandpa	grandpa and grandma	long	1969	NA	1	0	Grandparents	0	1	GGa	NA	NA	0	1950	4.23e-07	8.91e-07	-0.0501222959631252	1	grandpa	grandma	0.342422680822206	-0.625251653989896	-0.967674334812102	4.23e-07	0.525252525252525	-0.373659632624958	2
187	0	grandma_grandpa	grandpa and grandma	long	1969	NA	1	0	Grandparents	0	1	GGa	NA	NA	0	1960	3.49e-07	7.34e-07	-0.134303940083929	1	grandpa	grandma	0.166726055580052	-0.714442690992226	-0.881168746572278	3.49e-07	0.524523160762943	-0.45717457304082	2
188	0	grandma_grandpa	grandpa and grandma	long	1969	NA	1	0	Grandparents	0	1	GGa	NA	NA	0	1970	3.03e-07	6.64e-07	-0.177831920631982	1	grandpa	grandma	0.133538908370217	-0.75448733218585	-0.888026240556067	3.03e-07	0.543674698795181	-0.518557371497695	3
189	0	grandma_grandpa	grandpa and grandma	long	1969	NA	1	0	Grandparents	0	1	GGa	NA	NA	0	1980	3.52e-07	9.69e-07	-0.0136762229492347	1	grandpa	grandma	0.230448921378274	-0.622165775529451	-0.852614696907725	3.52e-07	0.636738906088751	-0.453457336521869	6
190	0	grandma_grandpa	grandpa and grandma	long	1969	NA	1	0	Grandparents	0	1	GGa	NA	NA	0	1990	4.46e-07	1.426e-06	0.154119525515847	1	grandpa	grandma	0.380211241711606	-0.441291429466834	-0.82150267117844	4.46e-07	0.687237026647966	-0.350665141287858	14
191	0	grandma_grandpa	grandpa and grandma	long	1969	NA	1	0	Grandparents	0	1	GGa	NA	NA	0	2000	6.62e-07	2.362e-06	0.373279893277496	1	grandpa	grandma	0.635483746814912	-0.146301788223826	-0.781785535038738	6.62e-07	0.719729043183743	-0.1791420105603	17
192	0	grandma_grandpa	grandpa and grandma	long	1969	NA	1	0	Grandparents	0	1	GGa	NA	NA	0	2010	1.07e-06	4.28e-06	0.631443769013172	1	grandpa	grandma	0.953759691733229	0.197148181539392	-0.756611510193837	1.07e-06	0.75	0.0293837776852096	17
193	0	grandma_grandpa	grandpa and grandma	long	1969	NA	1	0	Grandparents	0	1	GGa	NA	NA	0	2020	1.73e-06	5.51e-06	0.741151598851785	1	grandpa	grandma	1.13209631796163	0.348392492106897	-0.783703825854733	1.73e-06	0.686025408348457	0.238046103128795	17
194	0	aunt_uncle	uncle and aunt	medium	1961	NA	1	0	AuntUncle	-1	1	UA	NA	NA	0	1910	1.12e-05	1.527e-05	1.18383903705642	1	uncle	aunt	2.07918124604762	1.78175537465247	-0.29742587139515	1.12e-05	0.266535690897184	1.04921802267018	NA
195	0	aunt_uncle	uncle and aunt	medium	1961	NA	1	0	AuntUncle	-1	1	UA	NA	NA	0	1920	9.91e-06	1.391e-05	1.14332712999205	1	uncle	aunt	1.93247376467715	1.65513843481138	-0.27733532986577	9.91e-06	0.287562904385334	0.996073654485275	0
196	0	aunt_uncle	uncle and aunt	medium	1961	NA	1	0	AuntUncle	-1	1	UA	NA	NA	0	1930	1.12e-05	1.597e-05	1.20330491613848	1	uncle	aunt	1.99431715266964	1.69897000433602	-0.29534714833362	1.12e-05	0.298685034439574	1.04921802267018	2
197	0	aunt_uncle	uncle and aunt	medium	1961	NA	1	0	AuntUncle	-1	1	UA	NA	NA	0	1940	8.3e-06	1.458e-05	1.16375752398196	1	uncle	aunt	1.8668778143375	1.57518784492766	-0.29168996940984	8.3e-06	0.430727023319616	0.919078092376074	1
198	0	aunt_uncle	uncle and aunt	medium	1961	NA	1	0	AuntUncle	-1	1	UA	NA	NA	0	1950	8.58e-06	1.638e-05	1.2143138974244	1	uncle	aunt	1.89752372789912	1.58418869810616	-0.31333502979296	8.58e-06	0.476190476190476	0.933487287848705	2
199	0	aunt_uncle	uncle and aunt	medium	1961	NA	1	0	AuntUncle	-1	1	UA	NA	NA	0	1960	8.93e-06	1.757e-05	1.24477176149529	1	uncle	aunt	1.84853025835195	1.54961501442714	-0.29891524392481	8.93e-06	0.491747296528173	0.950851458888546	2
200	0	aunt_uncle	uncle and aunt	medium	1961	NA	1	0	AuntUncle	-1	1	UA	NA	NA	0	1970	6.42e-06	1.371e-05	1.13703745478951	1	uncle	aunt	1.83689478088029	1.51376877750938	-0.32312600337091	6.42e-06	0.531728665207877	0.807535028068853	3
201	0	aunt_uncle	uncle and aunt	medium	1961	NA	1	0	AuntUncle	-1	1	UA	NA	NA	0	1980	5.71e-06	1.631e-05	1.21245396104028	1	uncle	aunt	1.76472818003876	1.50897792191553	-0.25575025812323	5.71e-06	0.649908031882281	0.756636108245848	3
202	0	aunt_uncle	uncle and aunt	medium	1961	NA	1	0	AuntUncle	-1	1	UA	NA	NA	0	1990	6.14e-06	2.284e-05	1.35869609957381	1	uncle	aunt	1.83358373775832	1.63515589161069	-0.19842784614763	6.14e-06	0.731173380035026	0.788168371141168	10
203	0	aunt_uncle	uncle and aunt	medium	1961	NA	1	0	AuntUncle	-1	1	UA	NA	NA	0	2000	8.57e-06	3.367e-05	1.52724311638809	1	uncle	aunt	1.97152540355375	1.78064201131229	-0.19088339224146	8.57e-06	0.745470745470745	0.932980821923198	15
204	0	aunt_uncle	uncle and aunt	medium	1961	NA	1	0	AuntUncle	-1	1	UA	NA	NA	0	2010	1.52e-05	6.23e-05	1.79448804665917	1	uncle	aunt	2.19612476329844	2.04785794944978	-0.14826681384866	1.52e-05	0.756019261637239	1.18184358794477	15
205	0	aunt_uncle	uncle and aunt	medium	1961	NA	1	0	AuntUncle	-1	1	UA	NA	NA	0	2020	2.31e-05	7.78e-05	1.89097959698969	1	uncle	aunt	2.34060748988431	2.19775154662254	-0.14285594326177	2.31e-05	0.703084832904884	1.36361197989214	15
206	0	ma_pa	pa and ma		1951	NA	1	0	Parents	0	1	MP	NA	NA	0	1910	1.28e-06	1.738e-06	0.240049772112648	1	pa	ma	4.60422605308447	1.88366143515362	-2.72056461793085	1.28e-06	0.263521288837745	0.107209969647868	NA
207	0	ma_pa	pa and ma		1951	NA	1	0	Parents	0	1	MP	NA	NA	0	1920	1.08e-06	1.529e-06	0.18440748541232	1	pa	ma	2.6730209071289	1.86033800657099	-0.81268290055791	1.08e-06	0.293655984303466	0.0334237554869497	0
208	0	ma_pa	pa and ma		1951	NA	1	0	Parents	0	1	MP	NA	NA	0	1930	9.06e-07	1.282e-06	0.107888025182799	1	pa	ma	2.65127801399814	1.75587485567249	-0.89540315832565	9.06e-07	0.293291731669267	-0.0428718023231869	4
209	0	ma_pa	pa and ma		1951	NA	1	0	Parents	0	1	MP	NA	NA	0	1940	7.15e-07	1.441e-06	0.158663980813989	1	pa	ma	2.55750720190566	1.80617997398389	-0.75132722792177	7.15e-07	0.50381679389313	-0.145693958198919	2
210	0	ma_pa	pa and ma		1951	NA	1	0	Parents	0	1	MP	NA	NA	0	1950	6.32e-07	1.257e-06	0.0993352776859577	1	pa	ma	2.55032254192542	1.83324403613493	-0.71707850579049	6.32e-07	0.497215592680986	-0.199282921717615	4
211	0	ma_pa	pa and ma		1951	NA	1	0	Parents	0	1	MP	NA	NA	0	1960	5.13e-07	1.205e-06	0.0809870469108871	1	pa	ma	2.71398252074222	1.902190609668	-0.81179191107422	5.13e-07	0.574273858921162	-0.289882634888184	4
212	0	ma_pa	pa and ma		1951	NA	1	0	Parents	0	1	MP	NA	NA	0	1970	3.67e-07	1.309e-06	0.116939646550756	1	pa	ma	2.74876928225501	1.83651020204049	-0.91225908021452	3.67e-07	0.719633307868602	-0.435333935747911	4
213	0	ma_pa	pa and ma		1951	NA	1	0	Parents	0	1	MP	NA	NA	0	1980	3.35e-07	1.485e-06	0.171726453653231	1	pa	ma	2.86202159870189	1.77955825434614	-1.08246334435575	3.35e-07	0.774410774410774	-0.474955192963155	7
214	0	ma_pa	pa and ma		1951	NA	1	0	Parents	0	1	MP	NA	NA	0	1990	2.3e-07	1.38e-06	0.139879086401236	1	pa	ma	2.86452709982172	1.74801660196296	-1.11651049785876	2.3e-07	0.833333333333333	-0.638272163982407	18
215	0	ma_pa	pa and ma		1951	NA	1	0	Parents	0	1	MP	NA	NA	0	2000	2.71e-07	1.711e-06	0.2332500095411	1	pa	ma	2.738912887188	1.7085814999025	-1.0303313872855	2.71e-07	0.841613091759205	-0.567030709125594	21
216	0	ma_pa	pa and ma		1951	NA	1	0	Parents	0	1	MP	NA	NA	0	2010	5.33e-07	3.083e-06	0.488973524726508	1	pa	ma	2.51525108520644	1.7085814999025	-0.80666958530394	5.33e-07	0.827116445021083	-0.273272790973428	21
217	0	ma_pa	pa and ma		1951	NA	1	0	Parents	0	1	MP	NA	NA	0	2020	1.02e-06	3.84e-06	0.584331224367531	1	pa	ma	2.5893653112482	1.86039790512731	-0.72896740612089	1.02e-06	0.734375	0.00860017176191757	21
218	0	mom_dad	dad and mom		1940	NA	1	0	Parents	0	1	MD	NA	NA	0	1910	4.1e-09	1.27e-08	-1.89619627904404	1	dad	mom	1.82865989653532	0.844477175745681	-0.984182720789639	4.1e-09	0.677165354330709	-2.38721614328026	NA
219	0	mom_dad	dad and mom		1940	NA	1	0	Parents	0	1	MD	NA	NA	0	1920	7.1e-09	4.15e-08	-1.38195190328791	1	dad	mom	2.01283722470517	0.821513528404773	-1.1913236963004	7.1e-09	0.828915662650602	-2.14874165128092	NA
220	0	mom_dad	dad and mom		1940	NA	1	0	Parents	0	1	MD	NA	NA	0	1930	2.86e-08	1.014e-07	-0.993962045002683	1	dad	mom	1.95999483832842	0.513217600067939	-1.44677723826048	2.86e-08	0.717948717948718	-1.54363396687096	NA
221	0	mom_dad	dad and mom		1940	NA	1	0	Parents	0	1	MD	NA	NA	0	1940	8.53e-08	2.583e-07	-0.587875593826683	1	dad	mom	1.96894968098134	0.568201724066995	-1.40074795691435	8.53e-08	0.669763840495548	-1.06905096883248	NA
222	0	mom_dad	dad and mom		1940	NA	1	0	Parents	0	1	MD	NA	NA	0	1950	1.72e-07	1.051e-06	0.0216027160282422	1	dad	mom	1.98632377705077	0.602059991327962	-1.38426378572281	1.72e-07	0.836346336822074	-0.764471553092451	2
223	0	mom_dad	dad and mom		1940	NA	1	0	Parents	0	1	MD	NA	NA	0	1960	1.43e-07	1.146e-06	0.0591846176313711	1	dad	mom	1.92531209149965	0.556302500767287	-1.36900959073236	1.43e-07	0.87521815008726	-0.844663962534938	2
224	0	mom_dad	dad and mom		1940	NA	1	0	Parents	0	1	MD	NA	NA	0	1970	1.74e-07	2.304e-06	0.362482474751174	1	dad	mom	1.91907809237607	0.676693609624867	-1.2423844827512	1.74e-07	0.924479166666667	-0.7594507517174	6
225	0	mom_dad	dad and mom		1940	NA	1	0	Parents	0	1	MD	NA	NA	0	1980	4.71e-07	6.281e-06	0.798028793404073	1	dad	mom	2.1524045484854	0.937016107464814	-1.21538844102059	4.71e-07	0.925011940773762	-0.326979092871104	5
226	0	mom_dad	dad and mom		1940	NA	1	0	Parents	0	1	MD	NA	NA	0	1990	8.43e-07	1.6043e-05	1.20528558350052	1	dad	mom	2.49678439792462	1.35842029967239	-1.13836409825223	8.43e-07	0.947453718132519	-0.0741724253752577	20
227	0	mom_dad	dad and mom		1940	NA	1	0	Parents	0	1	MD	NA	NA	0	2000	2.01e-06	3.711e-05	1.56949095434878	1	dad	mom	2.89867089138605	1.81611265020684	-1.08255824117921	2.01e-06	0.945836701697656	0.303196057420489	25
228	0	mom_dad	dad and mom		1940	NA	1	0	Parents	0	1	MD	NA	NA	0	2010	4.83e-06	8.4542e-05	1.92707251766723	1	dad	mom	3.37622481682931	2.28470926979651	-1.0915155470328	4.83e-06	0.942868633342008	0.683947130751512	25
229	0	mom_dad	dad and mom		1940	NA	1	0	Parents	0	1	MD	NA	NA	0	2020	5.349e-06	9.5879e-05	1.98172349577519	1	dad	mom	3.51057811719685	2.4489010132857	-1.06167710391115	5.349e-06	0.944210932529542	0.728272597895017	25
230	0	mommy_daddy	daddy and mommy		1934	NA	1	0	Parents	0	1	MDyy	NA	NA	0	1910	0	4.1e-09	-2.38721614328026	1	daddy	mommy	0.594392550375427	-1.91364016932525	-2.50803271970068	0	1	-Inf	NA
231	0	mommy_daddy	daddy and mommy		1934	NA	1	0	Parents	0	1	MDyy	NA	NA	0	1920	0	7.5e-09	-2.1249387366083	1	daddy	mommy	0.778151250383644	-1.86646109162978	-2.64461234201342	0	1	-Inf	NA
232	0	mommy_daddy	daddy and mommy		1934	NA	1	0	Parents	0	1	MDyy	NA	NA	0	1930	2.3e-09	6.8e-09	-2.16749108729376	1	daddy	mommy	0.81888541459401	-2.29843201494407	-3.11731742953808	2.3e-09	0.661764705882353	-2.63827216398241	NA
233	0	mommy_daddy	daddy and mommy		1934	NA	1	0	Parents	0	1	MDyy	NA	NA	0	1940	1.75e-08	9.86e-08	-1.00612308505879	1	daddy	mommy	0.800717078282385	-1.70114692359029	-2.50186400187268	1.75e-08	0.822515212981744	-1.75696195131371	NA
234	0	mommy_daddy	daddy and mommy		1934	NA	1	0	Parents	0	1	MDyy	NA	NA	0	1950	7.3e-08	4.53e-07	-0.343901797987168	1	daddy	mommy	0.790988475088816	-1.27002571430044	-2.06101418938926	7.3e-08	0.838852097130243	-1.13667713987954	NA
235	0	mommy_daddy	daddy and mommy		1934	NA	1	0	Parents	0	1	MDyy	NA	NA	0	1960	1e-07	7.44e-07	-0.128427064454121	1	daddy	mommy	0.75815462196739	-1.14266750356873	-1.90082212553612	1e-07	0.865591397849462	-1	6
236	0	mommy_daddy	daddy and mommy		1934	NA	1	0	Parents	0	1	MDyy	NA	NA	0	1970	1.03e-07	9.74e-07	-0.0114410431213845	1	daddy	mommy	0.829946695941636	-0.987162775294828	-1.81710947123646	1.03e-07	0.894250513347023	-0.987162775294828	7
237	0	mommy_daddy	daddy and mommy		1934	NA	1	0	Parents	0	1	MDyy	NA	NA	0	1980	1.41e-07	1.474e-06	0.168497483523033	1	daddy	mommy	0.91487181754005	-0.749579997691106	-1.66445181523116	1.41e-07	0.904341926729986	-0.85078088734462	8
238	0	mommy_daddy	daddy and mommy		1934	NA	1	0	Parents	0	1	MDyy	NA	NA	0	1990	1.42e-07	2.132e-06	0.328787200354535	1	daddy	mommy	1.09524957513087	-0.586700235918748	-1.68194981104962	1.42e-07	0.933395872420263	-0.847711655616944	20
239	0	mommy_daddy	daddy and mommy		1934	NA	1	0	Parents	0	1	MDyy	NA	NA	0	2000	2.57e-07	3.577e-06	0.55351894014897	1	daddy	mommy	1.34510306999014	-0.314258261397736	-1.65936133138788	2.57e-07	0.928152082750909	-0.590066876668705	25
240	0	mommy_daddy	daddy and mommy		1934	NA	1	0	Parents	0	1	MDyy	NA	NA	0	2010	4.84e-07	7.594e-06	0.880470592803778	1	daddy	mommy	1.59218231099823	0.0313721031914924	-1.56081020780674	4.84e-07	0.936265472741638	-0.315154638355587	25
241	0	mommy_daddy	daddy and mommy		1934	NA	1	0	Parents	0	1	MDyy	NA	NA	0	2020	4.07e-07	7.388e-06	0.868526886768204	1	daddy	mommy	1.6273453705208	0.0413492535384177	-1.58599611698238	4.07e-07	0.944910665944775	-0.39040559077478	25
242	0	mother_daddy	daddy and mother		1910	NA	1	0	Parents	0	1	MDy	NA	NA	0	1910	4.7e-08	1.035e-07	-0.985059650207063	1	daddy	mother	0.594392550375427	2.00860017176192	1.41420762138649	4.7e-08	0.545893719806763	-1.32790214206428	NA
243	0	mother_daddy	daddy and mother		1910	NA	1	0	Parents	0	1	MDy	NA	NA	0	1920	3.11e-07	6.59e-07	-0.18111458540599	1	daddy	mother	0.778151250383644	1.96284268120124	1.1846914308176	3.11e-07	0.528072837632777	-0.507239610973163	0
244	0	mother_daddy	daddy and mother		1910	NA	1	0	Parents	0	1	MDy	NA	NA	0	1930	3.16e-07	9.68e-07	-0.0141246426916064	1	daddy	mother	0.81888541459401	1.97358962342726	1.15470420883325	3.16e-07	0.673553719008264	-0.500312917381596	2
245	0	mother_daddy	daddy and mother		1910	NA	1	0	Parents	0	1	MDy	NA	NA	0	1940	3.13e-07	1.205e-06	0.0809870469108871	1	daddy	mother	0.800717078282385	1.89707700320942	1.09635992492704	3.13e-07	0.740248962655602	-0.504455662453552	1
246	0	mother_daddy	daddy and mother		1910	NA	1	0	Parents	0	1	MDy	NA	NA	0	1950	2.04e-07	1.132e-06	0.0538464268522527	1	daddy	mother	0.790988475088816	1.90840501553898	1.11741654045016	2.04e-07	0.819787985865724	-0.690369832574101	5
247	0	mother_daddy	daddy and mother		1910	NA	1	0	Parents	0	1	MDy	NA	NA	0	1960	1.27e-07	8.43e-07	-0.0741724253752577	1	daddy	mother	0.75815462196739	1.88444217916443	1.12628755719704	1.27e-07	0.849347568208778	-0.896196279044043	7
248	0	mother_daddy	daddy and mother		1910	NA	1	0	Parents	0	1	MDy	NA	NA	0	1970	1.13e-07	6.24e-07	-0.204815410317576	1	daddy	mother	0.829946695941636	1.90499209684398	1.07504540090234	1.13e-07	0.818910256410256	-0.94692155651658	7
249	0	mother_daddy	daddy and mother		1910	NA	1	0	Parents	0	1	MDy	NA	NA	0	1980	8e-08	6.44e-07	-0.191114132640188	1	daddy	mother	0.91487181754005	1.91245981683728	0.99758799929723	8e-08	0.875776397515528	-1.09691001300806	8
250	0	mother_daddy	daddy and mother		1910	NA	1	0	Parents	0	1	MDy	NA	NA	0	1990	9.04e-08	7.034e-07	-0.152797636019076	1	daddy	mother	1.09524957513087	1.99612492537841	0.90087535024754	9.04e-08	0.871481376172875	-1.04383156952464	20
251	0	mother_daddy	daddy and mother		1910	NA	1	0	Parents	0	1	MDy	NA	NA	0	2000	1.27e-07	8.62e-07	-0.0644927341752872	1	daddy	mother	1.34510306999014	2.11450223021624	0.7693991602261	1.27e-07	0.852668213457077	-0.896196279044043	25
252	0	mother_daddy	daddy and mother		1910	NA	1	0	Parents	0	1	MDy	NA	NA	0	2010	1.74e-07	1.194e-06	0.0770043267933503	1	daddy	mother	1.59218231099823	2.27875174948293	0.6865694384847	1.74e-07	0.85427135678392	-0.7594507517174	25
253	0	mother_daddy	daddy and mother		1910	NA	1	0	Parents	0	1	MDy	NA	NA	0	2020	1.69e-07	7.13e-07	-0.146910470148134	1	daddy	mother	1.6273453705208	2.33381037825636	0.70646500773556	1.69e-07	0.762973352033661	-0.772113295386327	25
254	NA	wife_man	man and wife		NA	NA	NA	0		NA	NA		NA	NA	NA	1910	6.69e-05	6.7011e-05	1.82614609892743	0	man	wife	4.76042248342321	3.13353890837022	-1.62688357505299	6.69e-05	0.00165644446434166	1.82542611776782	NA
255	NA	wife_man	man and wife		NA	NA	NA	0		NA	NA		NA	NA	NA	1920	5.6643e-05	5.6766e-05	1.75408829286675	0	man	wife	4.72015930340596	3.05690485133647	-1.66325445206949	5.6643e-05	0.00216678997991748	1.75314624695824	0
256	NA	wife_man	man and wife		NA	NA	NA	0		NA	NA		NA	NA	NA	1930	6.35e-05	6.3654e-05	1.80382569979399	0	man	wife	4.67394199863409	4.04921802267018	-0.62472397596391	6.35e-05	0.00241932950010992	1.80277372529198	0.5
257	NA	wife_man	man and wife		NA	NA	NA	0		NA	NA		NA	NA	NA	1940	5.78e-05	5.78878e-05	1.7625870447125	0	man	wife	4.61278385671974	2.99078269180314	-1.6220011649166	5.78e-05	0.00151672718603924	1.76192783842053	0.25
258	NA	wife_man	man and wife		NA	NA	NA	0		NA	NA		NA	NA	NA	1950	5.34e-05	5.3478e-05	1.72817515690697	0	man	wife	4.61278385671974	2.97863694838447	-1.63414690833527	5.34e-05	0.00145854370021326	1.72754125702856	0.5
259	NA	wife_man	man and wife		NA	NA	NA	0		NA	NA		NA	NA	NA	1960	4.71e-05	4.7218e-05	1.67410758783888	0	man	wife	4.58994960132571	2.94987770403687	-1.64007189728884	4.71e-05	0.00249904697361181	1.6730209071289	0.5
260	NA	wife_man	man and wife		NA	NA	NA	0		NA	NA		NA	NA	NA	1970	4.21e-05	4.21878e-05	1.62518687848044	0	man	wife	4.59879050676312	2.93751789201735	-1.66127261474577	4.21e-05	0.0020811703857514	1.62428209583567	0.75
261	NA	wife_man	man and wife		NA	NA	NA	0		NA	NA		NA	NA	NA	1980	2.82e-05	2.8287e-05	1.4515868904569	0	man	wife	4.41995574848976	2.87852179550121	-1.54143395298855	2.82e-05	0.00307561777494969	1.45024910831936	1
262	NA	wife_man	man and wife		NA	NA	NA	0		NA	NA		NA	NA	NA	1990	2.37e-05	2.37908e-05	1.37640904606181	0	man	wife	4.38738982633873	2.8750612633917	-1.51232856294703	2.37e-05	0.00381660137532147	1.3747483460101	2.5
263	NA	wife_man	man and wife		NA	NA	NA	0		NA	NA		NA	NA	NA	2000	2.8e-05	2.80788e-05	1.44837854346794	0	man	wife	4.45484486000851	2.94448267215017	-1.51036218785834	2.8e-05	0.00280638773736774	1.44715803134222	3.25
264	NA	wife_man	man and wife		NA	NA	NA	0		NA	NA		NA	NA	NA	2010	4.11e-05	4.11988e-05	1.61488456649508	0	man	wife	4.66086547800387	3.04139268515823	-1.61947279284564	4.11e-05	0.00239812810081852	1.61384182187607	3.25
265	NA	wife_man	man and wife		NA	NA	NA	0		NA	NA		NA	NA	NA	2020	4.7079e-05	4.7211e-05	1.67404319953912	0	man	wife	4.77232170672292	3.08635983067475	-1.68596187604817	4.7079e-05	0.00279595856897752	1.67282722946676	3.25
266	NA	wife_husband	husband and wife		NA	NA	NA	0		NA	NA		NA	NA	NA	1910	0.000399638	0.000404828	2.607270542925	0	husband	wife	2.85853719756964	3.13353890837022	0.27500171080058	0.000399638	0.0128202594682186	2.60166677686545	NA
267	NA	wife_husband	husband and wife		NA	NA	NA	0		NA	NA		NA	NA	NA	1920	0.000359587	0.000365017	2.56231309139967	0	husband	wife	2.78532983501077	3.05690485133647	0.2715750163257	0.000359587	0.0148760194730656	2.55580398247632	0
268	NA	wife_husband	husband and wife		NA	NA	NA	0		NA	NA		NA	NA	NA	1930	0.000368293	0.000374133	2.57302601636668	0	husband	wife	2.78390357927274	4.04921802267018	1.26531444339744	0.000368293	0.015609422317732	2.56619346446918	0.5
269	NA	wife_husband	husband and wife		NA	NA	NA	0		NA	NA		NA	NA	NA	1940	0.000461803	0.000467433	2.66971936961375	0	husband	wife	2.73798732633343	2.99078269180314	0.25279536546971	0.000461803	0.0120445069132903	2.66445674988738	0.25
270	NA	wife_husband	husband and wife		NA	NA	NA	0		NA	NA		NA	NA	NA	1950	0.0003856	0.00039208	2.59337468950457	0	husband	wife	2.72591163229505	2.97863694838447	0.25272531608942	0.0003856	0.0165272393389104	2.58613702523079	0.5
271	NA	wife_husband	husband and wife		NA	NA	NA	0		NA	NA		NA	NA	NA	1960	0.000363787	0.000369627	2.56776368744723	0	husband	wife	2.69284691927723	2.94987770403687	0.25703078475964	0.000363787	0.0157997116011547	2.56084717540602	0.5
272	NA	wife_husband	husband and wife		NA	NA	NA	0		NA	NA		NA	NA	NA	1970	0.000314267	0.000319917	2.50503731857747	0	husband	wife	2.66370092538965	2.93751789201735	0.2738169666277	0.000314267	0.0176608307779831	2.49729877977566	0.75
273	NA	wife_husband	husband and wife		NA	NA	NA	0		NA	NA		NA	NA	NA	1980	0.000307355	0.000314325	2.49737892422554	0	husband	wife	2.66651798055488	2.87852179550121	0.21200381494633	0.000307355	0.0221745009146584	2.48764028254471	1
274	NA	wife_husband	husband and wife		NA	NA	NA	0		NA	NA		NA	NA	NA	1990	0.000238452	0.000245502	2.39005503448516	0	husband	wife	2.69372694892365	2.8750612633917	0.18133431446805	0.000238452	0.0287166703326245	2.37740096940071	2.5
275	NA	wife_husband	husband and wife		NA	NA	NA	0		NA	NA		NA	NA	NA	2000	0.000230434	0.000237687	2.37600542917177	0	husband	wife	2.77451696572855	2.94448267215017	0.16996570642162	0.000230434	0.0305149208833466	2.3625465586183	3.25
276	NA	wife_husband	husband and wife		NA	NA	NA	0		NA	NA		NA	NA	NA	2010	0.00019834	0.000203988	2.30960461994027	0	husband	wife	2.87621784059164	3.04139268515823	0.16517484456659	0.00019834	0.0276879032099927	2.29741030889739	3.25
277	NA	wife_husband	husband and wife		NA	NA	NA	0		NA	NA		NA	NA	NA	2020	0.000193183	0.000198313	2.29735118441816	0	husband	wife	2.91907809237607	3.08635983067475	0.16728173829868	0.000193183	0.0258681982522578	2.28596890608034	3.25
278	NA	mammy_pappy	pappy and mammy		NA	NA	NA	0		NA	NA		NA	NA	NA	1910	1.95e-08	2.77e-08	-1.55752023093555	1	pappy	mammy	-0.534617148551582	-0.638272163982407	-0.103655015430825	1.95e-08	0.296028880866426	-1.70996538863748	NA
279	NA	mammy_pappy	pappy and mammy		NA	NA	NA	0		NA	NA		NA	NA	NA	1920	1.41e-08	3.58e-08	-1.44611697335613	1	pappy	mammy	-0.490797477668897	-0.761953896871205	-0.271156419202308	1.41e-08	0.606145251396648	-1.85078088734462	0
280	NA	mammy_pappy	pappy and mammy		NA	NA	NA	0		NA	NA		NA	NA	NA	1930	6.6e-08	1.523e-07	-0.817300096663957	1	pappy	mammy	-0.206209615309181	-0.625251653989896	-0.419042038680715	6.6e-08	0.566644780039396	-1.18045606445813	4
281	NA	mammy_pappy	pappy and mammy		NA	NA	NA	0		NA	NA		NA	NA	NA	1940	1.62e-07	3.74e-07	-0.42712839779952	1	pappy	mammy	0.0170333392987803	-0.688246138944246	-0.705279478243026	1.62e-07	0.566844919786096	-0.790484985457369	2
282	NA	mammy_pappy	pappy and mammy		NA	NA	NA	0		NA	NA		NA	NA	NA	1950	9.22e-08	1.544e-07	-0.811352704000283	1	pappy	mammy	-0.135488918941608	-0.903089986991944	-0.767601068050336	9.22e-08	0.402849740932642	-1.03526907894637	4
283	NA	mammy_pappy	pappy and mammy		NA	NA	NA	0		NA	NA		NA	NA	NA	1960	5.13e-08	7.56e-08	-1.12147820449879	1	pappy	mammy	-0.316052869248488	-1	-0.683947130751512	5.13e-08	0.321428571428571	-1.28988263488818	4
284	NA	mammy_pappy	pappy and mammy		NA	NA	NA	0		NA	NA		NA	NA	NA	1970	8.98e-08	1.918e-07	-0.717151397165355	1	pappy	mammy	-0.365522729839268	-0.811324577030168	-0.4458018471909	8.98e-08	0.531803962460897	-1.0467236633327	6
285	NA	mammy_pappy	pappy and mammy		NA	NA	NA	0		NA	NA		NA	NA	NA	1980	3.23e-08	1.583e-07	-0.800519085137644	1	pappy	mammy	-0.363512103646634	-0.910094888560602	-0.546582784913968	3.23e-08	0.795957043588124	-1.4907974776689	7
286	NA	mammy_pappy	pappy and mammy		NA	NA	NA	0		NA	NA		NA	NA	NA	1990	1.3e-08	5.47e-08	-1.26201267366657	1	pappy	mammy	-0.5016894462104	-0.913640169325252	-0.411950723114852	1.3e-08	0.762340036563071	-1.88605664769316	16
287	NA	mammy_pappy	pappy and mammy		NA	NA	NA	0		NA	NA		NA	NA	NA	2000	3.99e-08	1.549e-07	-0.809948582240794	1	pappy	mammy	-0.407823242604133	-0.747146969020107	-0.339323726415974	3.99e-08	0.742414460942544	-1.39902710431325	19
288	NA	mammy_pappy	pappy and mammy		NA	NA	NA	0		NA	NA		NA	NA	NA	2010	3.21e-08	1.401e-07	-0.853561864714225	1	pappy	mammy	-0.238072161579471	-0.55129368009492	-0.313221518515449	3.21e-08	0.770877944325482	-1.49349496759513	19
289	NA	mammy_pappy	pappy and mammy		NA	NA	NA	0		NA	NA		NA	NA	NA	2020	1.74e-07	4.53e-07	-0.343901797987168	1	pappy	mammy	-0.0123337350737254	-0.399027104313252	-0.386693369239527	1.74e-07	0.615894039735099	-0.7594507517174	19
290	NA	mom_pop	pop and mom		NA	NA	NA	0		NA	NA		NA	NA	NA	1910	4.62e-08	4.94e-08	-1.30627305107635	1	pop	mom	2.75094863726909	0.844477175745681	-1.90647146152341	4.62e-08	0.0647773279352227	-1.33535802444387	NA
291	NA	mom_pop	pop and mom		NA	NA	NA	0		NA	NA		NA	NA	NA	1920	4.94e-08	7.97e-08	-1.09854167860389	1	pop	mom	2.74983985386761	0.821513528404773	-1.92832632546284	4.94e-08	0.380175658720201	-1.30627305107635	0
292	NA	mom_pop	pop and mom		NA	NA	NA	0		NA	NA		NA	NA	NA	1930	3.97e-08	8.3e-08	-1.08092190762393	1	pop	mom	2.41518042365576	0.513217600067939	-1.90196282358782	3.97e-08	0.521686746987952	-1.40120949323689	4
293	NA	mom_pop	pop and mom		NA	NA	NA	0		NA	NA		NA	NA	NA	1940	7.15e-08	2.455e-07	-0.609948503541013	1	pop	mom	2.67614559581579	0.568201724066995	-2.1079438717488	7.15e-08	0.708757637474542	-1.14569395819892	2
294	NA	mom_pop	pop and mom		NA	NA	NA	0		NA	NA		NA	NA	NA	1950	1.53e-07	6.68e-07	-0.175223537524454	1	pop	mom	2.53357761153854	0.602059991327962	-1.93151762021058	1.53e-07	0.770958083832335	-0.815308569182401	4
295	NA	mom_pop	pop and mom		NA	NA	NA	0		NA	NA		NA	NA	NA	1960	3.1e-08	1.181e-06	0.0722498976135148	1	pop	mom	2.45258676378589	0.556302500767287	-1.8962842630186	3.1e-08	0.973751058425063	-1.50863830616573	6
296	NA	mom_pop	pop and mom		NA	NA	NA	0		NA	NA		NA	NA	NA	1970	6.84e-08	2.7604e-06	0.440972018733961	1	pop	mom	2.66028856432355	0.676693609624867	-1.98359495469868	6.84e-08	0.975220982466309	-1.16494389827988	4
297	NA	mom_pop	pop and mom		NA	NA	NA	0		NA	NA		NA	NA	NA	1980	3.14e-08	6.3814e-06	0.80491596799618	1	pop	mom	2.59950753965495	0.937016107464814	-1.66249143219014	3.14e-08	0.995079449650547	-1.50307035192678	9
298	NA	mom_pop	pop and mom		NA	NA	NA	0		NA	NA		NA	NA	NA	1990	2.43e-08	6.7043e-06	0.826353439606333	1	pop	mom	2.80997495744665	1.35842029967239	-1.45155465777426	2.43e-08	0.996375460525334	-1.61439372640169	18
299	NA	mom_pop	pop and mom		NA	NA	NA	0		NA	NA		NA	NA	NA	2000	2.23e-08	6.6823e-06	0.824925969269772	1	pop	mom	2.98817934070376	1.81611265020684	-1.17206669049692	2.23e-08	0.996662825673795	-1.65169513695184	20
300	NA	mom_pop	pop and mom		NA	NA	NA	0		NA	NA		NA	NA	NA	2010	4.27e-08	5.8737e-06	0.768911761105446	1	pop	mom	3.11158508942178	2.28470926979651	-0.82687581962527	4.27e-08	0.992730306280539	-1.36957212497498	20
301	NA	mom_pop	pop and mom		NA	NA	NA	0		NA	NA		NA	NA	NA	2020	2.93e-08	4.7593e-06	0.677543081188368	1	pop	mom	3.08890968431921	2.4489010132857	-0.64000867103351	2.93e-08	0.993843632466959	-1.53313237964589	20
302	NA	stepmother_stepfather	stepfather and stepmother		NA	NA	NA	0		NA	NA		NA	NA	NA	1910	1.62e-07	1.65e-07	-0.782516055786094	1	stepfather	stepmother	-0.375717904164332	-1.37571790416433	-0.999999999999998	1.62e-07	0.0181818181818181	-0.790484985457369	NA
303	NA	stepmother_stepfather	stepfather and stepmother		NA	NA	NA	0		NA	NA		NA	NA	NA	1920	3.11e-07	3.328e-07	-0.477816682381314	1	stepfather	stepmother	-0.367542707815276	-1.36754270781528	-1	3.11e-07	0.0655048076923077	-0.507239610973163	0
304	NA	stepmother_stepfather	stepfather and stepmother		NA	NA	NA	0		NA	NA		NA	NA	NA	1930	1.05e-07	1.075e-07	-0.968591535748376	1	stepfather	stepmother	-0.328827157284917	-1.32882715728492	-1	1.05e-07	0.0232558139534884	-0.978810700930062	3
305	NA	stepmother_stepfather	stepfather and stepmother		NA	NA	NA	0		NA	NA		NA	NA	NA	1940	4.66e-07	4.734e-07	-0.324771746406936	1	stepfather	stepmother	-0.31695296176115	-1.31695296176115	-1	4.66e-07	0.0156316011829319	-0.33161408331	2
306	NA	stepmother_stepfather	stepfather and stepmother		NA	NA	NA	0		NA	NA		NA	NA	NA	1950	5.36e-07	5.954e-07	-0.225191169689294	1	stepfather	stepmother	-0.281498311132726	-1.28149831113273	-1	5.36e-07	0.0997648639570037	-0.27083521030723	3
307	NA	stepmother_stepfather	stepfather and stepmother		NA	NA	NA	0		NA	NA		NA	NA	NA	1960	1.44e-07	1.551e-07	-0.809388202186395	1	stepfather	stepmother	-0.294136287716081	-1.29413628771608	-0.999999999999999	1.44e-07	0.0715667311411993	-0.84163750790475	3
308	NA	stepmother_stepfather	stepfather and stepmother		NA	NA	NA	0		NA	NA		NA	NA	NA	1970	2.14e-07	2.414e-07	-0.61726273423867	1	stepfather	stepmother	-0.31069114087638	-1.31069114087638	-1	2.14e-07	0.113504556752278	-0.669586226650809	3
309	NA	stepmother_stepfather	stepfather and stepmother		NA	NA	NA	0		NA	NA		NA	NA	NA	1980	1.6e-07	2.221e-07	-0.653451441451526	1	stepfather	stepmother	-0.197910742118267	-1.19791074211827	-1	1.6e-07	0.279603782080144	-0.795880017344075	4
310	NA	stepmother_stepfather	stepfather and stepmother		NA	NA	NA	0		NA	NA		NA	NA	NA	1990	1.14e-07	3.53e-07	-0.452225294612177	1	stepfather	stepmother	-0.0390538042661686	-1.03905380426617	-1	1.14e-07	0.677053824362606	-0.943095148663527	10
311	NA	stepmother_stepfather	stepfather and stepmother		NA	NA	NA	0		NA	NA		NA	NA	NA	2000	1.24e-07	2.61e-07	-0.583359492661719	1	stepfather	stepmother	0.0611507809285485	-0.938849219071451	-1	1.24e-07	0.524904214559387	-0.906578314837765	13
312	NA	stepmother_stepfather	stepfather and stepmother		NA	NA	NA	0		NA	NA		NA	NA	NA	2010	6e-08	1.458e-07	-0.836242476018044	1	stepfather	stepmother	0.211432928600694	-0.788567071399306	-1	6e-08	0.588477366255144	-1.22184874961636	13
313	NA	stepmother_stepfather	stepfather and stepmother		NA	NA	NA	0		NA	NA		NA	NA	NA	2020	6.21e-08	1.199e-07	-0.921180816901151	1	stepfather	stepmother	0.199722274910044	-0.800277725089956	-1	6.21e-08	0.482068390325271	-1.20690839982342	13
314	NA	stepmothers_stepfathers	stepfathers and stepmothers		NA	NA	NA	0		NA	NA		NA	NA	NA	1910	4.64e-08	5.33e-08	-1.27327279097343	1	stepfathers	stepmothers	-2.1765257708297	-2.69250396208679	-0.51597819125709	4.64e-08	0.129455909943715	-1.33348201944512	NA
315	NA	stepmothers_stepfathers	stepfathers and stepmothers		NA	NA	NA	0		NA	NA		NA	NA	NA	1920	2.4e-07	2.559e-07	-0.591929714112815	1	stepfathers	stepmothers	-2.08092190762393	-2.70553377383841	-0.62461186621448	2.4e-07	0.0621336459554512	-0.619788758288394	0
316	NA	stepmothers_stepfathers	stepfathers and stepmothers		NA	NA	NA	0		NA	NA		NA	NA	NA	1930	2.41e-07	2.456e-07	-0.60977163753087	1	stepfathers	stepmothers	-1.83863199776503	-2.62160209905186	-0.78297010128683	2.41e-07	0.018729641693811	-0.617982957425132	3
317	NA	stepmothers_stepfathers	stepfathers and stepmothers		NA	NA	NA	0		NA	NA		NA	NA	NA	1940	2.88e-07	3.209e-07	-0.493630282904496	1	stepfathers	stepmothers	-1.95000714307986	-2.64263696938486	-0.692629826305	2.88e-07	0.102524150825802	-0.540607512240769	2
318	NA	stepmothers_stepfathers	stepfathers and stepmothers		NA	NA	NA	0		NA	NA		NA	NA	NA	1950	1.47e-07	1.781e-07	-0.749336080536756	1	stepfathers	stepmothers	-1.84466396253494	-2.61798295742513	-0.77331899489019	1.47e-07	0.174620999438518	-0.832682665251824	3
319	NA	stepmothers_stepfathers	stepfathers and stepmothers		NA	NA	NA	0		NA	NA		NA	NA	NA	1960	8.41e-08	9.11e-08	-1.040481623027	1	stepfathers	stepmothers	-1.94692155651658	-2.69897000433602	-0.75204844781944	8.41e-08	0.0768386388583974	-1.07520400420209	3
320	NA	stepmothers_stepfathers	stepfathers and stepmothers		NA	NA	NA	0		NA	NA		NA	NA	NA	1970	4.88e-08	6.3e-08	-1.20065945054642	1	stepfathers	stepmothers	-1.75696195131371	-2.64016451766011	-0.8832025663464	4.88e-08	0.225396825396825	-1.31158017799729	3
321	NA	stepmothers_stepfathers	stepfathers and stepmothers		NA	NA	NA	0		NA	NA		NA	NA	NA	1980	3.85e-08	1.135e-07	-0.945004138470859	1	stepfathers	stepmothers	-1.45099673797421	-2.47237009912866	-1.02137336115445	3.85e-08	0.66079295154185	-1.4145392704915	4
322	NA	stepmothers_stepfathers	stepfathers and stepmothers		NA	NA	NA	0		NA	NA		NA	NA	NA	1990	6.47e-08	1.767e-07	-0.752763450493236	1	stepfathers	stepmothers	-1.16367588429325	-2.20411998265593	-1.04044409836268	6.47e-08	0.633842671194114	-1.1890957193313	10
323	NA	stepmothers_stepfathers	stepfathers and stepmothers		NA	NA	NA	0		NA	NA		NA	NA	NA	2000	9e-08	1.91e-07	-0.718966632752272	1	stepfathers	stepmothers	-1.1157712303674	-2.17069622716898	-1.05492499680158	9e-08	0.528795811518325	-1.04575749056068	13
324	NA	stepmothers_stepfathers	stepfathers and stepmothers		NA	NA	NA	0		NA	NA		NA	NA	NA	2010	6.94e-08	1.734e-07	-0.760950906859808	1	stepfathers	stepmothers	-1.09908693226233	-2.10127481841051	-1.00218788614818	6.94e-08	0.599769319492503	-1.15864052954514	13
325	NA	stepmothers_stepfathers	stepfathers and stepmothers		NA	NA	NA	0		NA	NA		NA	NA	NA	2020	4.73e-08	1.348e-07	-0.870310107800699	1	stepfathers	stepmothers	-1.28819277095881	-2.13786862068696	-0.84967584972815	4.73e-08	0.649109792284866	-1.32513885926219	13
326	NA	mama_papa	papa and mama		NA	NA	NA	0		NA	NA		NA	NA	NA	1910	1.637e-06	2.029e-06	0.307282047033346	1	papa	mama	1.34578136426095	-0.295094844426619	-1.64087620868757	1.637e-06	0.193198620009857	0.214048679411941	NA
327	NA	mama_papa	papa and mama		NA	NA	NA	0		NA	NA		NA	NA	NA	1920	1.08e-06	1.444e-06	0.15956719323362	1	papa	mama	1.13253824044739	-0.380906669373257	-1.51344490982065	1.08e-06	0.25207756232687	0.0334237554869497	0
328	NA	mama_papa	papa and mama		NA	NA	NA	0		NA	NA		NA	NA	NA	1930	1.26e-06	1.733e-06	0.238798562713917	1	papa	mama	1.11954620190769	-0.386158178123931	-1.50570438003162	1.26e-06	0.272937103289094	0.100370545117563	4
329	NA	mama_papa	papa and mama		NA	NA	NA	0		NA	NA		NA	NA	NA	1940	1.21e-06	2.091e-06	0.320354032817672	1	papa	mama	0.9304395947667	-0.332547047110046	-1.26298664187675	1.21e-06	0.421329507412721	0.0827853703164501	2
330	NA	mama_papa	papa and mama		NA	NA	NA	0		NA	NA		NA	NA	NA	1950	1.2e-06	2.29e-06	0.359835482339888	1	papa	mama	0.982271233039568	-0.268411234813261	-1.25068246785283	1.2e-06	0.475982532751092	0.0791812460476248	4
331	NA	mama_papa	papa and mama		NA	NA	NA	0		NA	NA		NA	NA	NA	1960	1.14e-06	2.17e-06	0.33645973384853	1	papa	mama	0.859738566197147	-0.253365801062421	-1.11310436725957	1.14e-06	0.474654377880184	0.0569048513364726	4
332	NA	mama_papa	papa and mama		NA	NA	NA	0		NA	NA		NA	NA	NA	1970	6.6e-07	1.71e-06	0.232996110392154	1	papa	mama	0.872156272748293	-0.239577516576788	-1.11173378932508	6.6e-07	0.614035087719298	-0.180456064458131	6
333	NA	mama_papa	papa and mama		NA	NA	NA	0		NA	NA		NA	NA	NA	1980	6.89e-07	1.759e-06	0.245265839457461	1	papa	mama	0.786041210242554	-0.118170433622641	-0.904211643865195	6.89e-07	0.60830017055145	-0.161780778092374	7
334	NA	mama_papa	papa and mama		NA	NA	NA	0		NA	NA		NA	NA	NA	1990	5.37e-07	1.607e-06	0.206015876763345	1	papa	mama	0.804820678721162	-0.00524305541237191	-0.810063734133534	5.37e-07	0.665836963285625	-0.270025714300444	18
335	NA	mama_papa	papa and mama		NA	NA	NA	0		NA	NA		NA	NA	NA	2000	6.03e-07	2.383e-06	0.377124042346456	1	papa	mama	0.952308009662125	0.219623815252646	-0.732684194409479	6.03e-07	0.746957616449853	-0.219682687859849	21
336	NA	mama_papa	papa and mama		NA	NA	NA	0		NA	NA		NA	NA	NA	2010	1.09e-06	3.92e-06	0.593286067020457	1	papa	mama	1.2348588144261	0.450295307402635	-0.784563507023465	1.09e-06	0.721938775510204	0.0374264979406236	21
337	NA	mama_papa	papa and mama		NA	NA	NA	0		NA	NA		NA	NA	NA	2020	1.98e-06	4.88e-06	0.688419822002711	1	papa	mama	1.55941462460294	0.502821629755624	-1.05659299484732	1.98e-06	0.594262295081967	0.296665190261531	21
338	NA	ladies_gentlemen	gentlemen and ladies		NA	NA	NA	0		NA	NA		NA	NA	NA	1910	7.51e-06	0.00010681	2.02861191506623	NA	NA	NA	NA	NA	NA	7.51e-06	0.929688231439004	0.875639937004168	NA
339	NA	ladies_gentlemen	gentlemen and ladies		NA	NA	NA	0		NA	NA		NA	NA	NA	1920	9.56e-06	0.00012356	2.09187789962941	0	gentlemen	ladies	1.40709504152416	1.19607222942595	-0.21102281209821	9.56e-06	0.922628682421496	0.9804578922761	0
340	NA	ladies_gentlemen	gentlemen and ladies		NA	NA	NA	0		NA	NA		NA	NA	NA	1930	9.56e-06	2.096e-05	1.32139127831169	0	gentlemen	ladies	1.34703713378495	1.22709603190949	-0.11994110187546	9.56e-06	0.543893129770992	0.9804578922761	0.5
341	NA	ladies_gentlemen	gentlemen and ladies		NA	NA	NA	0		NA	NA		NA	NA	NA	1940	6.42e-06	9.772e-05	1.9899834583014	0	gentlemen	ladies	1.29854721668658	1.08816799487819	-0.21037922180839	6.42e-06	0.934302087597217	0.807535028068853	0.25
342	NA	ladies_gentlemen	gentlemen and ladies		NA	NA	NA	0		NA	NA		NA	NA	NA	1950	5.08e-06	0.00010438	2.01861729251944	0	gentlemen	ladies	1.26801133479978	1.06978423850776	-0.19822709629202	5.08e-06	0.95133167273424	0.705863712283919	0.5
343	NA	ladies_gentlemen	gentlemen and ladies		NA	NA	NA	0		NA	NA		NA	NA	NA	1960	5.1e-06	9.67e-05	1.985426474083	0	gentlemen	ladies	1.15621588267676	1.02713505817037	-0.12908082450639	5.1e-06	0.947259565667011	0.707570176097936	0.5
344	NA	ladies_gentlemen	gentlemen and ladies		NA	NA	NA	0		NA	NA		NA	NA	NA	1970	6.42e-06	0.00010502	2.02127201395104	0	gentlemen	ladies	1.16190679206728	1.02275736999138	-0.1391494220759	6.42e-06	0.938868786897734	0.807535028068853	0.75
345	NA	ladies_gentlemen	gentlemen and ladies		NA	NA	NA	0		NA	NA		NA	NA	NA	1980	3.5e-06	9.59e-05	1.98181860717066	0	gentlemen	ladies	0.887245853505447	0.878977680242017	-0.0082681732634301	3.5e-06	0.963503649635037	0.544068044350276	1
346	NA	ladies_gentlemen	gentlemen and ladies		NA	NA	NA	0		NA	NA		NA	NA	NA	1990	3.29e-06	9.639e-05	1.98403198027118	0	gentlemen	ladies	0.796824015438849	0.88795245532003	0.091128439881181	3.29e-06	0.965867828612927	0.517195897949974	2.5
347	NA	ladies_gentlemen	gentlemen and ladies		NA	NA	NA	0		NA	NA		NA	NA	NA	2000	3.7585e-06	6.79158e-05	1.83197082073968	0	gentlemen	ladies	0.78633040665695	0.963495524343136	0.177165117686186	3.7585e-06	0.9446594165128	0.575014554582114	3.25
348	NA	ladies_gentlemen	gentlemen and ladies		NA	NA	NA	0		NA	NA		NA	NA	NA	2010	6.0206e-06	6.87776e-05	1.83744701700879	0	gentlemen	ladies	0.971714097934131	1.20423261318103	0.232518515246899	6.0206e-06	0.912462778579072	0.779639774265209	3.25
349	NA	ladies_gentlemen	gentlemen and ladies		NA	NA	NA	0		NA	NA		NA	NA	NA	2020	6.0206e-06	6.87776e-05	1.83744701700879	0	gentlemen	ladies	1.12541619798276	1.33592664555521	0.21051044757245	6.0206e-06	0.912462778579072	0.779639774265209	3.25
350	NA	ladies_men	men and ladies		NA	NA	NA	0		NA	NA		NA	NA	NA	1910	1.3e-06	2.211e-06	0.344588742578714	0	men	ladies	4.71933128698373	1.34290487472305	-3.37642641226068	1.3e-06	0.412030755314337	0.113943352306837	NA
351	NA	ladies_men	men and ladies		NA	NA	NA	0		NA	NA		NA	NA	NA	1920	1.15e-06	2.23e-06	0.348304863048161	0	men	ladies	4.76117581315573	1.19607222942595	-3.56510358372978	1.15e-06	0.484304932735426	0.0606978403536116	0
352	NA	ladies_men	men and ladies		NA	NA	NA	0		NA	NA		NA	NA	NA	1930	1.215e-06	2.305e-06	0.362670929725667	0	men	ladies	4.63245729218472	1.22709603190949	-3.40536126027523	1.215e-06	0.472885032537961	0.084576277934331	0.5
353	NA	ladies_men	men and ladies		NA	NA	NA	0		NA	NA		NA	NA	NA	1940	1.02e-06	1.857e-06	0.26881190373978	0	men	ladies	4.62013605497376	1.08816799487819	-3.53196806009557	1.02e-06	0.450726978998385	0.00860017176191757	0.25
354	NA	ladies_men	men and ladies		NA	NA	NA	0		NA	NA		NA	NA	NA	1950	1.02e-06	2.04e-06	0.309630167425899	0	men	ladies	4.53457495114464	1.06978423850776	-3.46479071263688	1.02e-06	0.5	0.00860017176191757	0.5
355	NA	ladies_men	men and ladies		NA	NA	NA	0		NA	NA		NA	NA	NA	1960	9.32e-07	1.864e-06	0.270445908017963	0	men	ladies	4.45342309331033	1.02713505817037	-3.42628803513996	9.32e-07	0.5	-0.0305840876460186	0.5
356	NA	ladies_men	men and ladies		NA	NA	NA	0		NA	NA		NA	NA	NA	1970	8.06e-07	1.52e-06	0.181843587944772	0	men	ladies	4.45165124608253	1.02275736999138	-3.42889387609115	8.06e-07	0.469736842105263	-0.0936649581949094	0.75
357	NA	ladies_men	men and ladies		NA	NA	NA	0		NA	NA		NA	NA	NA	1980	6.22e-07	1.194e-06	0.0770043267933503	0	men	ladies	4.25537614435253	0.878977680242017	-3.37639846411051	6.22e-07	0.479061976549414	-0.206209615309181	1
358	NA	ladies_men	men and ladies		NA	NA	NA	0		NA	NA		NA	NA	NA	1990	5.95e-07	1.176e-06	0.0704073217401197	0	men	ladies	4.26649506370861	0.88795245532003	-3.37854260838858	5.95e-07	0.494047619047619	-0.22548303427145	2.5
359	NA	ladies_men	men and ladies		NA	NA	NA	0		NA	NA		NA	NA	NA	2000	6.72e-07	1.223e-06	0.0874264570362855	0	men	ladies	4.36158319187053	0.963495524343136	-3.39808766752739	6.72e-07	0.450531479967294	-0.172630726946175	3.25
360	NA	ladies_men	men and ladies		NA	NA	NA	0		NA	NA		NA	NA	NA	2010	8.43e-07	1.615e-06	0.208172526667122	0	men	ladies	4.48047772464327	1.20423261318103	-3.27624511146224	8.43e-07	0.478018575851393	-0.0741724253752577	3.25
361	NA	ladies_men	men and ladies		NA	NA	NA	0		NA	NA		NA	NA	NA	2020	9.2e-07	1.842e-06	0.26528962586083	0	men	ladies	4.54448088693205	1.33592664555521	-3.20855424137684	9.2e-07	0.500542888165038	-0.0362121726544448	3.25
362	NA	mother_dad	dad and mother		NA	NA	NA	0		NA	NA		NA	NA	NA	1910	1.61e-07	3.02e-07	-0.519993057042849	1	dad	mother	1.82865989653532	2.00860017176192	0.1799402752266	1.61e-07	0.466887417218543	-0.79317412396815	NA
363	NA	mother_dad	dad and mother		NA	NA	NA	0		NA	NA		NA	NA	NA	1920	5.3e-07	1.144e-06	0.0584260244570054	1	dad	mother	2.01283722470517	1.96284268120124	-0.0499945435039297	5.3e-07	0.536713286713287	-0.275724130399211	0
364	NA	mother_dad	dad and mother		NA	NA	NA	0		NA	NA		NA	NA	NA	1930	8.81e-07	2.371e-06	0.374931553978188	1	dad	mother	1.95999483832842	1.97358962342726	0.01359478509884	8.81e-07	0.628426824124842	-0.0550240915879521	2
365	NA	mother_dad	dad and mother		NA	NA	NA	0		NA	NA		NA	NA	NA	1940	8.88e-07	3.532e-06	0.548020694905531	1	dad	mother	1.96894968098134	1.89707700320942	-0.0718726777719201	8.88e-07	0.748584371460929	-0.051587034221399	1
366	NA	mother_dad	dad and mother		NA	NA	NA	0		NA	NA		NA	NA	NA	1950	7.55e-07	3.385e-06	0.529558673021163	1	dad	mother	1.98632377705077	1.90840501553898	-0.07791876151179	7.55e-07	0.776957163958641	-0.122053048370812	5
367	NA	mother_dad	dad and mother		NA	NA	NA	0		NA	NA		NA	NA	NA	1960	3.68e-07	2.218e-06	0.345961541813141	1	dad	mother	1.92531209149965	1.88444217916443	-0.0408699123352201	3.68e-07	0.834084761045987	-0.434152181326482	7
368	NA	mother_dad	dad and mother		NA	NA	NA	0		NA	NA		NA	NA	NA	1970	2.91e-07	1.551e-06	0.190611797813605	1	dad	mother	1.91907809237607	1.90499209684398	-0.01408599553209	2.91e-07	0.812379110251451	-0.536107011014093	7
369	NA	mother_dad	dad and mother		NA	NA	NA	0		NA	NA		NA	NA	NA	1980	3.53e-07	1.713e-06	0.23375736296551	1	dad	mother	2.1524045484854	1.91245981683728	-0.23994473164812	3.53e-07	0.793928779918272	-0.452225294612177	8
370	NA	mother_dad	dad and mother		NA	NA	NA	0		NA	NA		NA	NA	NA	1990	3.02e-07	1.952e-06	0.290479813330673	1	dad	mother	2.49678439792462	1.99612492537841	-0.50065947254621	3.02e-07	0.845286885245902	-0.519993057042849	20
371	NA	mother_dad	dad and mother		NA	NA	NA	0		NA	NA		NA	NA	NA	2000	5.52e-07	2.822e-06	0.450557009418329	1	dad	mother	2.89867089138605	2.11450223021624	-0.78416866116981	5.52e-07	0.804394046775337	-0.258060922270801	25
372	NA	mother_dad	dad and mother		NA	NA	NA	0		NA	NA		NA	NA	NA	2010	6.16e-07	3.436e-06	0.536053155159205	1	dad	mother	3.37622481682931	2.27875174948293	-1.09747306734638	6.16e-07	0.820721769499418	-0.210419287835575	25
373	NA	mother_dad	dad and mother		NA	NA	NA	0		NA	NA		NA	NA	NA	2020	4.97e-07	2.257e-06	0.353531559077762	1	dad	mother	3.51057811719685	2.33381037825636	-1.17676773894049	4.97e-07	0.779796189632255	-0.303643611266668	25
374	NA	granddaughter_grandson	grandson and granddaughter		NA	NA	NA	0		NA	NA		NA	NA	NA	1910	4.28e-07	4.869e-07	-0.312560225454106	1	grandson	granddaughter	1.83314711191279	-0.571865205971211	-2.405012317884	4.28e-07	0.120969398233724	-0.368556230986828	NA
375	NA	granddaughter_grandson	grandson and granddaughter		NA	NA	NA	0		NA	NA		NA	NA	NA	1920	4.16e-07	4.601e-07	-0.337147766735204	1	grandson	granddaughter	1.71850168886727	-0.462180904926726	-2.180682593794	4.16e-07	0.0958487285372744	-0.380906669373257	0
376	NA	granddaughter_grandson	grandson and granddaughter		NA	NA	NA	0		NA	NA		NA	NA	NA	1930	3.28e-07	4.167e-07	-0.380176499542722	1	grandson	granddaughter	1.77451696572855	-0.835647144215563	-2.61016410994411	3.28e-07	0.212862970962323	-0.484126156288321	2
377	NA	granddaughter_grandson	grandson and granddaughter		NA	NA	NA	0		NA	NA		NA	NA	NA	1940	3.73e-07	4.97e-07	-0.303643611266668	1	grandson	granddaughter	1.61804809671209	-0.847711655616944	-2.46575975232903	3.73e-07	0.249496981891348	-0.428291168191312	1
378	NA	granddaughter_grandson	grandson and granddaughter		NA	NA	NA	0		NA	NA		NA	NA	NA	1950	2.65e-07	3.528e-07	-0.452471423540218	1	grandson	granddaughter	1.58771096501891	-0.920818753952375	-2.50852971897128	2.65e-07	0.248866213151927	-0.576754126063192	2
379	NA	granddaughter_grandson	grandson and granddaughter		NA	NA	NA	0		NA	NA		NA	NA	NA	1960	2.91e-07	3.359e-07	-0.473789996158336	1	grandson	granddaughter	1.54406804435028	-1.00043451177402	-2.5445025561243	2.91e-07	0.133670735337898	-0.536107011014093	2
380	NA	granddaughter_grandson	grandson and granddaughter		NA	NA	NA	0		NA	NA		NA	NA	NA	1970	3.47e-07	4.074e-07	-0.389978975335855	1	grandson	granddaughter	1.55990662503611	-1.02456819149074	-2.58447481652685	3.47e-07	0.148257241040746	-0.459670525209126	3
381	NA	granddaughter_grandson	grandson and granddaughter		NA	NA	NA	0		NA	NA		NA	NA	NA	1980	2.66e-07	3.259e-07	-0.486915639534856	1	grandson	granddaughter	1.44247976906445	-1.00612308505879	-2.44860285412324	2.66e-07	0.183798711261123	-0.575118363368933	4
382	NA	granddaughter_grandson	grandson and granddaughter		NA	NA	NA	0		NA	NA		NA	NA	NA	1990	2.01e-07	2.85e-07	-0.54515513999149	1	grandson	granddaughter	1.47129171105894	-0.889410289700751	-2.36070200075969	2.01e-07	0.294736842105263	-0.696803942579511	10
383	NA	granddaughter_grandson	grandson and granddaughter		NA	NA	NA	0		NA	NA		NA	NA	NA	2000	3.24e-07	4.5e-07	-0.346787486224656	1	grandson	granddaughter	1.56466606425209	-0.742321425130815	-2.30698748938291	3.24e-07	0.28	-0.489454989793388	17
384	NA	granddaughter_grandson	grandson and granddaughter		NA	NA	NA	0		NA	NA		NA	NA	NA	2010	3.42e-07	4.84e-07	-0.315154638355587	1	grandson	granddaughter	1.65224634100332	-0.605548319173784	-2.2577946601771	3.42e-07	0.293388429752066	-0.465973893943865	17
385	NA	granddaughter_grandson	grandson and granddaughter		NA	NA	NA	0		NA	NA		NA	NA	NA	2020	3.78e-07	5.47e-07	-0.262012673666569	1	grandson	granddaughter	1.6730209071289	-0.560667306169737	-2.23368821329864	3.78e-07	0.308957952468007	-0.422508200162775	17
386	NA	granddaughters_grandsons	grandsons and granddaughters		NA	NA	NA	0		NA	NA		NA	NA	NA	1910	6.95e-07	7.164e-07	-0.144844422823006	1	grandsons	granddaughters	0.806858029518817	-1.71444269099223	-2.52130072051105	6.95e-07	0.0298715801228364	-0.158015195409886	NA
387	NA	granddaughters_grandsons	grandsons and granddaughters		NA	NA	NA	0		NA	NA		NA	NA	NA	1920	1.08e-06	1.191e-06	0.0759117614827775	1	grandsons	granddaughters	0.813580988568192	-1.55129368009492	-2.36487466866311	1.08e-06	0.093198992443325	0.0334237554869497	0
388	NA	granddaughters_grandsons	grandsons and granddaughters		NA	NA	NA	0		NA	NA		NA	NA	NA	1930	7.16e-07	7.801e-07	-0.107849722098636	1	grandsons	granddaughters	0.795880017344075	-1.70553377383841	-2.50141379118249	7.16e-07	0.082168952698372	-0.145086977692144	2
389	NA	granddaughters_grandsons	grandsons and granddaughters		NA	NA	NA	0		NA	NA		NA	NA	NA	1940	7.73e-07	8.308e-07	-0.0805035121369384	1	grandsons	granddaughters	0.768638101247614	-1.71219827006977	-2.48083637131738	7.73e-07	0.0695714973519499	-0.111820506081675	1
390	NA	granddaughters_grandsons	grandsons and granddaughters		NA	NA	NA	0		NA	NA		NA	NA	NA	1950	6.28e-07	6.82e-07	-0.166215625343521	1	grandsons	granddaughters	0.767897616018091	-1.72353819582676	-2.49143581184485	6.28e-07	0.0791788856304986	-0.202040356262804	2
391	NA	granddaughters_grandsons	grandsons and granddaughters		NA	NA	NA	0		NA	NA		NA	NA	NA	1960	5.22e-07	5.785e-07	-0.237696636712232	1	grandsons	granddaughters	0.737987326333431	-1.84163750790475	-2.57962483423818	5.22e-07	0.097666378565255	-0.282329496997738	2
392	NA	granddaughters_grandsons	grandsons and granddaughters		NA	NA	NA	0		NA	NA		NA	NA	NA	1970	5.11e-07	5.36e-07	-0.27083521030723	1	grandsons	granddaughters	0.711807229041191	-1.88941028970075	-2.60121751874194	5.11e-07	0.0466417910447761	-0.291579099865287	3
393	NA	granddaughters_grandsons	grandsons and granddaughters		NA	NA	NA	0		NA	NA		NA	NA	NA	1980	5.69e-07	6.81e-07	-0.166852888087215	1	grandsons	granddaughters	0.612783856719735	-1.86646109162978	-2.47924494834951	5.69e-07	0.16446402349486	-0.244887733604929	4
394	NA	granddaughters_grandsons	grandsons and granddaughters		NA	NA	NA	0		NA	NA		NA	NA	NA	1990	5.19e-07	5.614e-07	-0.25072759170158	1	grandsons	granddaughters	0.642464520242122	-1.73282827159699	-2.37529279183911	5.19e-07	0.0755254720342002	-0.284832642151542	10
395	NA	granddaughters_grandsons	grandsons and granddaughters		NA	NA	NA	0		NA	NA		NA	NA	NA	2000	5.24e-07	6.29e-07	-0.201349354554731	1	grandsons	granddaughters	0.709269960975831	-1.59516628338006	-2.30443624435589	5.24e-07	0.166931637519873	-0.280668713016273	17
396	NA	granddaughters_grandsons	grandsons and granddaughters		NA	NA	NA	0		NA	NA		NA	NA	NA	2010	5.57e-07	6.63e-07	-0.178486471595227	1	grandsons	granddaughters	0.786041210242554	-1.49349496759513	-2.27953617783768	5.57e-07	0.159879336349925	-0.254144804826271	17
397	NA	granddaughters_grandsons	grandsons and granddaughters		NA	NA	NA	0		NA	NA		NA	NA	NA	2020	5.43e-07	6.61e-07	-0.17979854051436	1	grandsons	granddaughters	0.771587480881255	-1.48148606012211	-2.25307354100336	5.43e-07	0.178517397881997	-0.265200170411153	17
398	NA	waitress_waiter	waiter and waitress		NA	NA	NA	0		NA	NA		NA	NA	NA	1910	5.11e-08	5.11e-08	-1.29157909986529	0	waiter	waitress	1.35218251811136	-0.489454989793388	-1.84163750790475	5.11e-08	0	-1.29157909986529	NA
399	NA	waitress_waiter	waiter and waitress		NA	NA	NA	0		NA	NA		NA	NA	NA	1920	4.95e-08	1.371e-07	-0.862962545210487	0	waiter	waitress	1.32837960343874	-0.336299074610352	-1.66467867804909	4.95e-08	0.638949671772429	-1.30539480106643	0
400	NA	waitress_waiter	waiter and waitress		NA	NA	NA	0		NA	NA		NA	NA	NA	1930	8.27e-08	9.8e-08	-1.00877392430751	0	waiter	waitress	1.37839790094814	-0.278189384787453	-1.65658728573559	8.27e-08	0.156122448979592	-1.08249449044745	0.5
401	NA	waitress_waiter	waiter and waitress		NA	NA	NA	0		NA	NA		NA	NA	NA	1940	2.1e-07	2.238e-07	-0.650139917807669	0	waiter	waitress	1.3096301674259	-0.143271109617117	-1.45290127704302	2.1e-07	0.061662198391421	-0.677780705266081	0.25
402	NA	waitress_waiter	waiter and waitress		NA	NA	NA	0		NA	NA		NA	NA	NA	1950	1.22e-07	1.366e-07	-0.864549300654486	0	waiter	waitress	1.27646180417324	-0.161150909262745	-1.43761271343599	1.22e-07	0.10688140556369	-0.913640169325252	0.5
403	NA	waitress_waiter	waiter and waitress		NA	NA	NA	0		NA	NA		NA	NA	NA	1960	2.08e-07	2.426e-07	-0.615109203469446	0	waiter	waitress	1.20682587603185	-0.204119982655925	-1.41094585868778	2.08e-07	0.142621599340478	-0.681936665037238	0.5
404	NA	waitress_waiter	waiter and waitress		NA	NA	NA	0		NA	NA		NA	NA	NA	1970	1.71e-07	1.87e-07	-0.728158393463501	0	waiter	waitress	1.13672056715641	-0.235823867609669	-1.37254443476608	1.71e-07	0.0855614973262032	-0.767003889607846	0.75
405	NA	waitress_waiter	waiter and waitress		NA	NA	NA	0		NA	NA		NA	NA	NA	1980	2.39e-07	2.447e-07	-0.611366030648211	0	waiter	waitress	1.12385164096709	-0.0931264652779296	-1.21697810624502	2.39e-07	0.023293829178586	-0.621602099051862	1
406	NA	waitress_waiter	waiter and waitress		NA	NA	NA	0		NA	NA		NA	NA	NA	1990	2.75e-07	3.206e-07	-0.494036481981874	0	waiter	waitress	1.24551266781415	0.0453229787866576	-1.20018968902749	2.75e-07	0.142233312538989	-0.560667306169737	2.5
407	NA	waitress_waiter	waiter and waitress		NA	NA	NA	0		NA	NA		NA	NA	NA	2000	2.91e-07	3.178e-07	-0.497846107128639	0	waiter	waitress	1.37839790094814	0.247973266361807	-1.13042463458633	2.91e-07	0.0843297671491504	-0.536107011014093	3.25
408	NA	waitress_waiter	waiter and waitress		NA	NA	NA	0		NA	NA		NA	NA	NA	2010	1.85e-07	2.118e-07	-0.674074044228534	0	waiter	waitress	1.66370092538965	0.53655844257153	-1.12714248281812	1.85e-07	0.126534466477809	-0.732828271596986	3.25
409	NA	waitress_waiter	waiter and waitress		NA	NA	NA	0		NA	NA		NA	NA	NA	2020	2.32e-07	2.457e-07	-0.609594843519919	0	waiter	waitress	1.75281643118827	0.577491799837226	-1.17532463135104	2.32e-07	0.0557590557590558	-0.6345120151091	3.25
410	NA	waitresses_waiters	waiters and waitresses		NA	NA	NA	0		NA	NA		NA	NA	NA	1910	1.67e-06	1.7468e-06	0.242243183249303	0	waiters	waitresses	1.08278537031645	-1.48945498979339	-2.57224036010984	1.67e-06	0.0439661094572934	0.222716471147583	NA
411	NA	waitresses_waiters	waiters and waitresses		NA	NA	NA	0		NA	NA		NA	NA	NA	1920	1.71e-06	1.8083e-06	0.257270482298883	0	waiters	waitresses	1.06818586174616	-1.41793663708829	-2.48612249883445	1.71e-06	0.0543604490405353	0.232996110392154	0
412	NA	waitresses_waiters	waiters and waitresses		NA	NA	NA	0		NA	NA		NA	NA	NA	1930	2.78e-06	2.888e-06	0.460597188897602	0	waiters	waitresses	1.06069784035361	-1.37571790416433	-2.43641574451794	2.78e-06	0.0373961218836565	0.444044795918076	0.5
413	NA	waitresses_waiters	waiters and waitresses		NA	NA	NA	0		NA	NA		NA	NA	NA	1940	4.24e-06	4.363e-06	0.63978521298682	0	waiters	waitresses	1.07554696139253	-1.23582386760967	-2.3113708290022	4.24e-06	0.0281916112766446	0.627365856592733	0.25
414	NA	waitresses_waiters	waiters and waitresses		NA	NA	NA	0		NA	NA		NA	NA	NA	1950	3.24e-06	3.361e-06	0.526468512469477	0	waiters	waitresses	0.984977126415493	-1.36552272983927	-2.35049985625476	3.24e-06	0.0360011901219875	0.510545010206612	0.5
415	NA	waitresses_waiters	waiters and waitresses		NA	NA	NA	0		NA	NA		NA	NA	NA	1960	4.2e-06	4.329e-06	0.636387585813157	0	waiters	waitresses	0.916453948549925	-1.34008379993015	-2.25653774848008	4.2e-06	0.0297990297990298	0.6232492903979	0.5
416	NA	waitresses_waiters	waiters and waitresses		NA	NA	NA	0		NA	NA		NA	NA	NA	1970	3.46e-06	3.571e-06	0.552789850192782	0	waiters	waitresses	0.873901597864461	-1.43062609038495	-2.30452768824941	3.46e-06	0.0310837300476057	0.539076098792777	0.75
417	NA	waitresses_waiters	waiters and waitresses		NA	NA	NA	0		NA	NA		NA	NA	NA	1980	5.29e-06	5.579e-06	0.746556361410369	0	waiters	waitresses	0.82865989653532	-1.35556141053216	-2.18422130706748	5.29e-06	0.0518013981000179	0.723455672035186	1
418	NA	waitresses_waiters	waiters and waitresses		NA	NA	NA	0		NA	NA		NA	NA	NA	1990	5.36e-06	5.582e-06	0.746789832152612	0	waiters	waitresses	0.909556029241175	-1.35066514128786	-2.26022117052903	5.36e-06	0.0397706915084198	0.72916478969277	2.5
419	NA	waitresses_waiters	waiters and waitresses		NA	NA	NA	0		NA	NA		NA	NA	NA	2000	5.09e-06	5.349e-06	0.728272597895017	0	waiters	waitresses	0.964730921053629	-1.25649023527157	-2.2212211563252	5.09e-06	0.0484202654701814	0.706717782336759	3.25
420	NA	waitresses_waiters	waiters and waitresses		NA	NA	NA	0		NA	NA		NA	NA	NA	2010	4.42e-06	4.68e-06	0.670245853074124	0	waiters	waitresses	1.12710479836481	-1.21041928783557	-2.33752408620038	4.42e-06	0.0555555555555556	0.645422269349092	3.25
421	NA	waitresses_waiters	waiters and waitresses		NA	NA	NA	0		NA	NA		NA	NA	NA	2020	3.11e-06	3.316e-06	0.520614521878236	0	waiters	waitresses	1.13033376849501	-1.27002571430044	-2.40035948279545	3.11e-06	0.0621230398069963	0.492760389026837	3.25
422	NA	queen_king	king and queen		NA	NA	NA	0		NA	NA		NA	NA	NA	1910	3.93e-05	3.9901e-05	1.60098378012383	0	king	queen	3.87040390527903	2.15533603746506	-1.71506786781397	3.93e-05	0.0150622791408738	1.59439255037543	NA
423	NA	queen_king	king and queen		NA	NA	NA	0		NA	NA		NA	NA	NA	1920	2.31e-05	2.3538e-05	1.37176955851318	0	king	queen	3.60097289568675	1.95085145888855	-1.6501214367982	2.31e-05	0.0186082080040786	1.36361197989214	0
424	NA	queen_king	king and queen		NA	NA	NA	0		NA	NA		NA	NA	NA	1930	2.6466e-05	2.6874e-05	1.42933231282833	0	king	queen	3.69810054562339	2.02938377768521	-1.66871676793818	2.6466e-05	0.0151819602589864	1.42268830816205	0.5
425	NA	queen_king	king and queen		NA	NA	NA	0		NA	NA		NA	NA	NA	1940	2.82e-05	2.85e-05	1.45484486000851	0	king	queen	3.54777470538782	1.90036712865647	-1.64740757673135	2.82e-05	0.0105263157894737	1.45024910831936	0.25
426	NA	queen_king	king and queen		NA	NA	NA	0		NA	NA		NA	NA	NA	1950	2.05e-05	2.0853e-05	1.3191685432293	0	king	queen	3.59328606702046	1.90308998699194	-1.69019608002852	2.05e-05	0.016928019949168	1.31175386105575	0.5
427	NA	queen_king	king and queen		NA	NA	NA	0		NA	NA		NA	NA	NA	1960	1.78e-05	1.8103e-05	1.25775055141525	0	king	queen	3.60205999132796	1.81888541459401	-1.78317457673395	1.78e-05	0.016737557310943	1.25042000230889	0.5
428	NA	queen_king	king and queen		NA	NA	NA	0		NA	NA		NA	NA	NA	1970	2.22e-05	2.2702e-05	1.3560641193386	0	king	queen	3.71011736511182	1.8561244442423	-1.85399292086952	2.22e-05	0.0221125891991895	1.34635297445064	0.75
429	NA	queen_king	king and queen		NA	NA	NA	0		NA	NA		NA	NA	NA	1980	1.44e-05	1.5075e-05	1.17825732081219	0	king	queen	3.46538285144842	1.69983772586725	-1.76554512558117	1.44e-05	0.0447761194029851	1.15836249209525	1
430	NA	queen_king	king and queen		NA	NA	NA	0		NA	NA		NA	NA	NA	1990	1.81e-05	1.8763e-05	1.27330227856766	0	king	queen	3.51054501020661	1.7664128471124	-1.74413216309421	1.81e-05	0.0353355007195012	1.25767857486918	2.5
431	NA	queen_king	king and queen		NA	NA	NA	0		NA	NA		NA	NA	NA	2000	2.6999e-05	2.8049e-05	1.44791738244696	0	king	queen	3.64048143697042	1.93550726582471	-1.70497417114571	2.6999e-05	0.0374344896431245	1.4313476788803	3.25
432	NA	queen_king	king and queen		NA	NA	NA	0		NA	NA		NA	NA	NA	2010	4.3031e-05	4.4441e-05	1.64778382276198	0	king	queen	3.78318869107526	2.13353890837022	-1.64964978270504	4.3031e-05	0.0317274588780631	1.63378143879544	3.25
433	NA	queen_king	king and queen		NA	NA	NA	0		NA	NA		NA	NA	NA	2020	5.5757e-05	5.7427e-05	1.75911612922777	0	king	queen	3.91803033678488	2.24551266781415	-1.67251766897073	5.5757e-05	0.0290803977223257	1.74629939854591	3.25
434	NA	queens_kings	kings and queens		NA	NA	NA	0		NA	NA		NA	NA	NA	1910	2.05e-05	2.151e-05	1.33264041038746	0	kings	queens	3.11394335230684	1.34635297445064	-1.7675903778562	2.05e-05	0.0469549046954905	1.31175386105575	NA
435	NA	queens_kings	kings and queens		NA	NA	NA	0		NA	NA		NA	NA	NA	1920	1.42e-05	1.5197e-05	1.18175786346868	0	kings	queens	2.9484129657786	1.32014628611105	-1.62826667966755	1.42e-05	0.0656050536290058	1.15228834438306	0
436	NA	queens_kings	kings and queens		NA	NA	NA	0		NA	NA		NA	NA	NA	1930	1.68e-05	1.781e-05	1.25066391946324	0	kings	queens	3.04139268515822	1.40823996531185	-1.63315271984637	1.68e-05	0.0567097136440201	1.22530928172586	0.5
437	NA	queens_kings	kings and queens		NA	NA	NA	0		NA	NA		NA	NA	NA	1940	1.21e-05	1.2759e-05	1.10581663743369	0	kings	queens	2.90525604874845	1.29003461136252	-1.61522143738593	1.21e-05	0.0516498158162866	1.08278537031645	0.25
438	NA	queens_kings	kings and queens		NA	NA	NA	0		NA	NA		NA	NA	NA	1950	1.1748e-05	1.2244e-05	1.0879233209253	0	kings	queens	2.93449845124357	1.19589965240923	-1.73859879883434	1.1748e-05	0.0405096373734074	1.06996393785076	0.5
439	NA	queens_kings	kings and queens		NA	NA	NA	0		NA	NA		NA	NA	NA	1960	1.07e-05	1.1194e-05	1.04898530257071	0	kings	queens	2.94939000664491	1.08635983067475	-1.86303017597016	1.07e-05	0.0441307843487583	1.02938377768521	0.5
440	NA	queens_kings	kings and queens		NA	NA	NA	0		NA	NA		NA	NA	NA	1970	1.04e-05	1.0892e-05	1.03710763266793	0	kings	queens	2.95856388322197	1.01283722470517	-1.9457266585168	1.04e-05	0.0451707675358061	1.01703333929878	0.75
441	NA	queens_kings	kings and queens		NA	NA	NA	0		NA	NA		NA	NA	NA	1980	8.81e-06	9.148e-06	0.961326155934711	0	kings	queens	2.78604121024255	0.978636948384474	-1.80740426185808	8.81e-06	0.0369479667686927	0.944975908412048	1
442	NA	queens_kings	kings and queens		NA	NA	NA	0		NA	NA		NA	NA	NA	1990	1.12e-05	1.1619e-05	1.06516875170575	0	kings	queens	2.82801506422398	1.06445798922692	-1.76355707499706	1.12e-05	0.0360616232033738	1.04921802267018	2.5
443	NA	queens_kings	kings and queens		NA	NA	NA	0		NA	NA		NA	NA	NA	2000	1.59e-05	1.6623e-05	1.22070940487957	0	kings	queens	2.9532763366673	1.16136800223497	-1.79190833443233	1.59e-05	0.0434939541598989	1.20139712432045	3.25
444	NA	queens_kings	kings and queens		NA	NA	NA	0		NA	NA		NA	NA	NA	2010	2.38e-05	2.491e-05	1.39637372753651	0	kings	queens	3.05690485133647	1.21748394421391	-1.83942090712256	2.38e-05	0.0445604175030109	1.37657695705651	3.25
445	NA	queens_kings	kings and queens		NA	NA	NA	0		NA	NA		NA	NA	NA	2020	2.72e-05	2.8479e-05	1.4545247355931	0	kings	queens	3.15228834438306	1.2718416065365	-1.88044673784656	2.72e-05	0.0449102847712349	1.4345689040342	3.25
446	NA	Mrs._Mr.	Mr. and Mrs.		NA	NA	NA	0		NA	NA		NA	NA	NA	1910	0.000726385	0.000727885	2.86206276968312	0	Mr.	Mrs.	5.07554696139253	3.25767857486918	-1.81786838652335	0.000726385	0.00206076509338693	2.86116686733504	NA
447	NA	Mrs._Mr.	Mr. and Mrs.		NA	NA	NA	0		NA	NA		NA	NA	NA	1920	0.000914419	0.000915969	2.96188077568012	0	Mr.	Mrs.	5.04139268515823	3.2405492482826	-1.80084343687563	0.000914419	0.00169219700666723	2.96114524134767	0
448	NA	Mrs._Mr.	Mr. and Mrs.		NA	NA	NA	0		NA	NA		NA	NA	NA	1930	0.00088299	0.00088463	2.94676166328764	0	Mr.	Mrs.	5.02118929906994	3.28103336724773	-1.74015593182221	0.00088299	0.00185388241411666	2.94595578515241	0.5
449	NA	Mrs._Mr.	Mr. and Mrs.		NA	NA	NA	0		NA	NA		NA	NA	NA	1940	0.000887996	0.000889206	2.94900238447916	0	Mr.	Mrs.	5.10037054511756	3.25767857486918	-1.84269197024838	0.000887996	0.00136076454724776	2.94841100949274	0.25
450	NA	Mrs._Mr.	Mr. and Mrs.		NA	NA	NA	0		NA	NA		NA	NA	NA	1950	0.000841228	0.000842848	2.92574926061135	0	Mr.	Mrs.	5.11394335230684	3.22788670461367	-1.88605664769317	0.000841228	0.00192205474771256	2.92491371960524	0.5
451	NA	Mrs._Mr.	Mr. and Mrs.		NA	NA	NA	0		NA	NA		NA	NA	NA	1960	0.000726124	0.000727574	2.86187717107	0	Mr.	Mrs.	5.00860017176192	3.12710479836481	-1.88149537339711	0.000726124	0.00199292443105437	2.86101079138509	0.5
452	NA	Mrs._Mr.	Mr. and Mrs.		NA	NA	NA	0		NA	NA		NA	NA	NA	1970	0.00052735	0.00052866	2.72317645162611	0	Mr.	Mrs.	4.92890769024395	3.06818586174616	-1.86072182849779	0.00052735	0.00247796315212045	2.72209895034651	0.75
453	NA	Mrs._Mr.	Mr. and Mrs.		NA	NA	NA	0		NA	NA		NA	NA	NA	1980	0.000344081	0.000344755	2.5375105734894	0	Mr.	Mrs.	4.75815462196739	2.84198480459011	-1.91616981737728	0.000344081	0.00195501152992705	2.53666069173463	1
454	NA	Mrs._Mr.	Mr. and Mrs.		NA	NA	NA	0		NA	NA		NA	NA	NA	1990	0.000265088	0.000265531	2.4241152310409	0	Mr.	Mrs.	4.59328606702046	2.7419390777292	-1.85134698929126	0.000265088	0.00166835510731322	2.42339006854132	2.5
455	NA	Mrs._Mr.	Mr. and Mrs.		NA	NA	NA	0		NA	NA		NA	NA	NA	2000	0.000215099	0.000215611	2.3336709138312	0	Mr.	Mrs.	4.39269695325967	2.69460519893357	-1.6980917543261	0.000215099	0.00237464693359801	2.33263839134752	3.25
456	NA	Mrs._Mr.	Mr. and Mrs.		NA	NA	NA	0		NA	NA		NA	NA	NA	2010	0.000179936	0.000180681	2.25691248554931	0	Mr.	Mrs.	4.21748394421391	2.77524625974024	-1.44223768447367	0.000179936	0.00412328911174942	2.25511806182931	3.25
457	NA	Mrs._Mr.	Mr. and Mrs.		NA	NA	NA	0		NA	NA		NA	NA	NA	2020	0.000199735	0.000200691	2.30252789696194	0	Mr.	Mrs.	4.23552844690755	2.9434945159061	-1.29203393100145	0.000199735	0.00476354196251949	2.30045417390925	3.25
458	NA	Ms._Mr.	Mr. and Ms.		NA	NA	NA	0		NA	NA		NA	NA	NA	1910	1.46e-08	1.46e-08	-1.83564714421556	0	Mr.	Ms.	5.07554696139253	1	-4.07554696139253	1.46e-08	0	-1.83564714421556	NA
459	NA	Ms._Mr.	Mr. and Ms.		NA	NA	NA	0		NA	NA		NA	NA	NA	1920	2.34e-08	2.34e-08	-1.63078414258986	0	Mr.	Ms.	5.04139268515823	0.907411360774586	-4.13398132438364	2.34e-08	0	-1.63078414258986	0
460	NA	Ms._Mr.	Mr. and Ms.		NA	NA	NA	0		NA	NA		NA	NA	NA	1930	2.19e-08	2.19e-08	-1.65955588515988	0	Mr.	Ms.	5.02118929906994	0.971275848738105	-4.04991345033184	2.19e-08	0	-1.65955588515988	0.5
461	NA	Ms._Mr.	Mr. and Ms.		NA	NA	NA	0		NA	NA		NA	NA	NA	1940	2.35e-08	2.35e-08	-1.62893213772826	0	Mr.	Ms.	5.10037054511756	1.11727129565576	-3.9830992494618	2.35e-08	0	-1.62893213772826	0.25
462	NA	Ms._Mr.	Mr. and Ms.		NA	NA	NA	0		NA	NA		NA	NA	NA	1950	3.46e-08	3.82e-08	-1.41793663708829	0	Mr.	Ms.	5.11394335230684	1.17026171539496	-3.94368163691188	3.46e-08	0.0942408376963351	-1.46092390120722	0.5
463	NA	Ms._Mr.	Mr. and Ms.		NA	NA	NA	0		NA	NA		NA	NA	NA	1960	2.37e-08	2.37e-08	-1.6252516539899	0	Mr.	Ms.	5.00860017176192	1.21218760440396	-3.79641256735796	2.37e-08	0	-1.6252516539899	0.5
464	NA	Ms._Mr.	Mr. and Ms.		NA	NA	NA	0		NA	NA		NA	NA	NA	1970	1.94e-07	2.268e-07	-0.644356949779131	0	Mr.	Ms.	4.92890769024395	1.55266821611219	-3.37623947413176	1.94e-07	0.144620811287478	-0.712198270069774	0.75
465	NA	Ms._Mr.	Mr. and Ms.		NA	NA	NA	0		NA	NA		NA	NA	NA	1980	9.37e-07	1.118e-06	0.0484418035504044	0	Mr.	Ms.	4.75815462196739	2.32428245529769	-2.4338721666697	9.37e-07	0.161896243291592	-0.0282604091122218	1
466	NA	Ms._Mr.	Mr. and Ms.		NA	NA	NA	0		NA	NA		NA	NA	NA	1990	1.4e-06	1.5e-06	0.176091259055681	0	Mr.	Ms.	4.59328606702046	2.46686762035411	-2.12641844666635	1.4e-06	0.0666666666666668	0.146128035678238	2.5
467	NA	Ms._Mr.	Mr. and Ms.		NA	NA	NA	0		NA	NA		NA	NA	NA	2000	1.73e-06	1.892e-06	0.276921132065774	0	Mr.	Ms.	4.39269695325967	2.50242711998443	-1.89026983327524	1.73e-06	0.0856236786469344	0.238046103128795	3.25
468	NA	Ms._Mr.	Mr. and Ms.		NA	NA	NA	0		NA	NA		NA	NA	NA	2010	1.4e-06	1.506e-06	0.177824971864682	0	Mr.	Ms.	4.21748394421391	2.25527250510331	-1.9622114391106	1.4e-06	0.0703851261620185	0.146128035678238	3.25
469	NA	Ms._Mr.	Mr. and Ms.		NA	NA	NA	0		NA	NA		NA	NA	NA	2020	9.72e-07	1.0559e-06	0.0236227898790067	0	Mr.	Ms.	4.23552844690755	2.08278537031645	-2.1527430765911	9.72e-07	0.0794582820342835	-0.0123337350737254	3.25
470	NA	wives_husbands	husbands and wives		NA	NA	NA	0		NA	NA		NA	NA	NA	1910	1.8e-05	2.098e-05	1.32180548385754	NA	NA	NA	NA	NA	NA	1.8e-05	0.142040038131554	1.25527250510331	NA
471	NA	wives_husbands	husbands and wives		NA	NA	NA	0		NA	NA		NA	NA	NA	1920	1.66e-05	1.9416e-05	1.28815976332388	0	husbands	wives	1.54282542695918	1.98136550907854	0.43854008211936	1.66e-05	0.145035022661722	1.22010808804006	0
472	NA	wives_husbands	husbands and wives		NA	NA	NA	0		NA	NA		NA	NA	NA	1930	2.42e-05	2.802e-05	1.44746813094976	0	husbands	wives	1.65224634100332	2.04921802267018	0.39697168166686	2.42e-05	0.13633119200571	1.38381536598043	0.5
473	NA	wives_husbands	husbands and wives		NA	NA	NA	0		NA	NA		NA	NA	NA	1940	4.05e-05	4.425e-05	1.64591327503384	0	husbands	wives	1.68214507637383	2.05307844348342	0.37093336710959	4.05e-05	0.0847457627118645	1.60745502321467	0.25
474	NA	wives_husbands	husbands and wives		NA	NA	NA	0		NA	NA		NA	NA	NA	1950	4.0758e-05	4.6148e-05	1.66415288395813	0	husbands	wives	1.63346845557959	2.05307844348342	0.41960998790383	4.0758e-05	0.11679812776285	1.61021286497437	0.5
475	NA	wives_husbands	husbands and wives		NA	NA	NA	0		NA	NA		NA	NA	NA	1960	3.55e-05	4.0718e-05	1.60978643803461	0	husbands	wives	1.64836001098093	2.06445798922692	0.41609797824599	3.55e-05	0.128149712657793	1.55022835305509	0.5
476	NA	wives_husbands	husbands and wives		NA	NA	NA	0		NA	NA		NA	NA	NA	1970	4.14e-05	4.604e-05	1.66313531495775	0	husbands	wives	1.70926996097583	2.08635983067475	0.37708986969892	4.14e-05	0.100781928757602	1.6170003411209	0.75
477	NA	wives_husbands	husbands and wives		NA	NA	NA	0		NA	NA		NA	NA	NA	1980	4.83e-05	5.414e-05	1.73351825143449	0	husbands	wives	1.78031731214015	2.04532297878666	0.26500566664651	4.83e-05	0.107868489102327	1.68394713075151	1
478	NA	wives_husbands	husbands and wives		NA	NA	NA	0		NA	NA		NA	NA	NA	1990	4.63e-05	5.183e-05	1.71458120883953	0	husbands	wives	1.79448804665917	2.02118929906994	0.22670125241077	4.63e-05	0.106694964306386	1.66558099101795	2.5
479	NA	wives_husbands	husbands and wives		NA	NA	NA	0		NA	NA		NA	NA	NA	2000	4.35e-05	4.94e-05	1.69372694892365	0	husbands	wives	1.85308952985187	2.06818586174616	0.21509633189429	4.35e-05	0.119433198380567	1.63848925695464	3.25
480	NA	wives_husbands	husbands and wives		NA	NA	NA	0		NA	NA		NA	NA	NA	2010	4.01e-05	4.543e-05	1.65734273681463	0	husbands	wives	1.8494194137969	2.11394335230684	0.26452393850994	4.01e-05	0.11732335461149	1.60314437262018	3.25
481	NA	wives_husbands	husbands and wives		NA	NA	NA	0		NA	NA		NA	NA	NA	2020	3.58e-05	4.066e-05	1.60916737430202	0	husbands	wives	1.8394780473742	2.12710479836481	0.28762675099061	3.58e-05	0.11952779144122	1.55388302664387	3.25
482	NA	woman_man	man and woman		NA	NA	NA	0		NA	NA		NA	NA	NA	1910	0.000166465	0.000168975	2.22782245511553	0	man	woman	4.76042248342321	2.03742649794062	-2.72299598548259	0.000166465	0.0148542683828969	2.22132293511129	NA
483	NA	woman_man	man and woman		NA	NA	NA	0		NA	NA		NA	NA	NA	1920	0.000188577	0.000190897	2.28079910338747	0	man	woman	4.72015930340596	1.96848294855394	-2.75167635485202	0.000188577	0.0121531506519222	2.27548872242992	0
484	NA	woman_man	man and woman		NA	NA	NA	0		NA	NA		NA	NA	NA	1930	0.000157615	0.000159735	2.20340008609123	0	man	woman	4.67394199863409	1.96378782734556	-2.71015417128853	0.000157615	0.0132719817197232	2.19759754632127	0.5
485	NA	woman_man	man and woman		NA	NA	NA	0		NA	NA		NA	NA	NA	1940	0.00015423	0.00015576	2.19245593851198	0	man	woman	4.61278385671974	1.8488047010518	-2.76397915566794	0.00015423	0.00982280431432969	2.1881688585867	0.25
486	NA	woman_man	man and woman		NA	NA	NA	0		NA	NA		NA	NA	NA	1950	0.000123646	0.000125226	2.09769450846096	0	man	woman	4.61278385671974	1.82672252016899	-2.78606133655075	0.000123646	0.012617188123872	2.09218007131578	0.5
487	NA	woman_man	man and woman		NA	NA	NA	0		NA	NA		NA	NA	NA	1960	0.000102796	0.000104416	2.01876705210778	0	man	woman	4.58994960132571	1.78746047451842	-2.80248912680729	0.000102796	0.0155148636224334	2.01197621571251	0.5
488	NA	woman_man	man and woman		NA	NA	NA	0		NA	NA		NA	NA	NA	1970	0.000114052	0.000116232	2.06532571075815	0	man	woman	4.59879050676312	1.83569057149243	-2.76309993527069	0.000114052	0.0187555922637483	2.05710290540704	0.75
489	NA	woman_man	man and woman		NA	NA	NA	0		NA	NA		NA	NA	NA	1980	9.54e-05	9.908e-05	1.9959859979138	0	man	woman	4.41995574848976	1.88366143515362	-2.53629431333614	9.54e-05	0.037141703673799	1.9795483747041	1
490	NA	woman_man	man and woman		NA	NA	NA	0		NA	NA		NA	NA	NA	1990	0.000102044	0.000107324	2.03069685059657	0	man	woman	4.38738982633873	1.99343623049761	-2.39395359584112	0.000102044	0.0491968245685961	2.00878747408397	2.5
491	NA	woman_man	man and woman		NA	NA	NA	0		NA	NA		NA	NA	NA	2000	0.000121792	0.000129242	2.11140367003768	0	man	woman	4.45484486000851	2.11727129565576	-2.33757356435275	0.000121792	0.057643800003095	2.08561876227091	3.25
492	NA	woman_man	man and woman		NA	NA	NA	0		NA	NA		NA	NA	NA	2010	0.000151002	0.000158412	2.1997880771044	0	man	woman	4.66086547800387	2.2718416065365	-2.38902387146737	0.000151002	0.046776759336414	2.17898269949987	3.25
493	NA	woman_man	man and woman		NA	NA	NA	0		NA	NA		NA	NA	NA	2020	0.000173016	0.000181456	2.25877133309767	0	man	woman	4.77232170672292	2.3654879848909	-2.40683372183202	0.000173016	0.0465126532051847	2.23808626723517	3.25
494	NA	stepdaughter_stepson	stepson and stepdaughter		NA	NA	NA	0		NA	NA		NA	NA	NA	1910	9.61e-08	1.093e-07	-0.961379838050297	1	stepson	stepdaughter	0.387389826338729	-1.75696195131371	-2.14435177765244	9.61e-08	0.120768526989936	-1.01727661233145	NA
495	NA	stepdaughter_stepson	stepson and stepdaughter		NA	NA	NA	0		NA	NA		NA	NA	NA	1920	9.55e-08	1.072e-07	-0.969805214643249	1	stepson	stepdaughter	0.309630167425899	-1.81247927916354	-2.12210944658944	9.55e-08	0.109141791044776	-1.01999662841625	0
496	NA	stepdaughter_stepson	stepson and stepdaughter		NA	NA	NA	0		NA	NA		NA	NA	NA	1930	5.09e-08	5.55e-08	-1.25570701687732	1	stepson	stepdaughter	0.387389826338729	-1.81247927916354	-2.19986910550227	5.09e-08	0.0828828828828829	-1.29328221766324	2
497	NA	stepdaughter_stepson	stepson and stepdaughter		NA	NA	NA	0		NA	NA		NA	NA	NA	1940	1.02e-07	1.066e-07	-0.972242795309447	1	stepson	stepdaughter	0.346352974450639	-1.83863199776503	-2.18498497221567	1.02e-07	0.0431519699812383	-0.991399828238082	1
498	NA	stepdaughter_stepson	stepson and stepdaughter		NA	NA	NA	0		NA	NA		NA	NA	NA	1950	8.91e-08	9.93e-08	-1.00305075150462	1	stepson	stepdaughter	0.392696953259666	-1.7619538968712	-2.15465085013087	8.91e-08	0.102719033232628	-1.05012229596313	2
499	NA	stepdaughter_stepson	stepson and stepdaughter		NA	NA	NA	0		NA	NA		NA	NA	NA	1960	8.94e-08	1.01e-07	-0.995678626217357	1	stepson	stepdaughter	0.354108439147401	-1.75696195131371	-2.11107039046111	8.94e-08	0.114851485148515	-1.04866248120408	2
500	NA	stepdaughter_stepson	stepson and stepdaughter		NA	NA	NA	0		NA	NA		NA	NA	NA	1970	1.53e-07	1.919e-07	-0.716925025264528	1	stepson	stepdaughter	0.346352974450639	-1.74957999769111	-2.09593297214175	1.53e-07	0.202709744658676	-0.815308569182401	3
501	NA	stepdaughter_stepson	stepson and stepdaughter		NA	NA	NA	0		NA	NA		NA	NA	NA	1980	1.12e-07	1.257e-07	-0.900664722314042	1	stepson	stepdaughter	0.367355921026019	-1.70996538863748	-2.0773213096635	1.12e-07	0.108989657915672	-0.950781977329818	4
502	NA	stepdaughter_stepson	stepson and stepdaughter		NA	NA	NA	0		NA	NA		NA	NA	NA	1990	6.12e-08	8.12e-08	-1.09044397075882	1	stepson	stepdaughter	0.492760389026837	-1.41116827440579	-1.90392866343263	6.12e-08	0.246305418719212	-1.21324857785444	14
503	NA	stepdaughter_stepson	stepson and stepdaughter		NA	NA	NA	0		NA	NA		NA	NA	NA	2000	5.75e-08	1.184e-07	-0.926648297613099	1	stepson	stepdaughter	0.521138083704036	-1.48280410205003	-2.00394218575407	5.75e-08	0.514358108108108	-1.24033215531037	13
504	NA	stepdaughter_stepson	stepson and stepdaughter		NA	NA	NA	0		NA	NA		NA	NA	NA	2010	5.84e-08	1.008e-07	-0.996539467890494	1	stepson	stepdaughter	0.593286067020457	-1.42712839779952	-2.02041446481998	5.84e-08	0.420634920634921	-1.2335871528876	17
505	NA	stepdaughter_stepson	stepson and stepdaughter		NA	NA	NA	0		NA	NA		NA	NA	NA	2020	5.03e-08	1.076e-07	-0.96818772866963	1	stepson	stepdaughter	0.578639209968072	-1.39040559077478	-1.96904480074285	5.03e-08	0.532527881040892	-1.29843201494407	13
506	NA	stepdaughters_stepsons	stepsons and stepdaughters		NA	NA	NA	0		NA	NA		NA	NA	NA	1910	1.6e-09	1.6e-09	-2.79588001734407	1	stepsons	stepdaughters	-0.655607726314889	-3.02779716162094	-2.37218943530605	1.6e-09	0	-2.79588001734407	NA
507	NA	stepdaughters_stepsons	stepsons and stepdaughters		NA	NA	NA	0		NA	NA		NA	NA	NA	1920	1.56e-08	1.56e-08	-1.80687540164554	1	stepsons	stepdaughters	-0.703334809738469	-2.97881070093006	-2.27547589119159	1.56e-08	0	-1.80687540164554	0
508	NA	stepdaughters_stepsons	stepsons and stepdaughters		NA	NA	NA	0		NA	NA		NA	NA	NA	1930	1.95e-08	1.95e-08	-1.70996538863748	1	stepsons	stepdaughters	-0.562249437179612	-2.91721462968355	-2.35496519250394	1.95e-08	0	-1.70996538863748	2
509	NA	stepdaughters_stepsons	stepsons and stepdaughters		NA	NA	NA	0		NA	NA		NA	NA	NA	1940	1.5e-08	1.5e-08	-1.82390874094432	1	stepsons	stepdaughters	-0.600326278518962	-2.91364016932525	-2.31331389080629	1.5e-08	0	-1.82390874094432	1
510	NA	stepdaughters_stepsons	stepsons and stepdaughters		NA	NA	NA	0		NA	NA		NA	NA	NA	1950	5.95e-08	6.46e-08	-1.18976748200492	1	stepsons	stepdaughters	-0.539102157243452	-2.70333480973847	-2.16423265249502	5.95e-08	0.0789473684210527	-1.22548303427145	2
511	NA	stepdaughters_stepsons	stepsons and stepdaughters		NA	NA	NA	0		NA	NA		NA	NA	NA	1960	8.32e-08	8.32e-08	-1.07987667370928	1	stepsons	stepdaughters	-0.543633966870957	-2.76955107862173	-2.22591711175077	8.32e-08	0	-1.07987667370928	2
512	NA	stepdaughters_stepsons	stepsons and stepdaughters		NA	NA	NA	0		NA	NA		NA	NA	NA	1970	5.58e-08	5.58e-08	-1.25336580106242	1	stepsons	stepdaughters	-0.617982957425132	-2.82102305270683	-2.2030400952817	5.58e-08	0	-1.25336580106242	3
513	NA	stepdaughters_stepsons	stepsons and stepdaughters		NA	NA	NA	0		NA	NA		NA	NA	NA	1980	6.3e-08	7.02e-08	-1.15366288787019	1	stepsons	stepdaughters	-0.58838029403677	-2.66554624884907	-2.0771659548123	6.3e-08	0.102564102564103	-1.20065945054642	4
514	NA	stepdaughters_stepsons	stepsons and stepdaughters		NA	NA	NA	0		NA	NA		NA	NA	NA	1990	3.04e-08	3.68e-08	-1.43415218132648	1	stepsons	stepdaughters	-0.438898616350944	-2.44977164694491	-2.01087303059397	3.04e-08	0.173913043478261	-1.51712641639125	14
515	NA	stepdaughters_stepsons	stepsons and stepdaughters		NA	NA	NA	0		NA	NA		NA	NA	NA	2000	5.31e-08	5.92e-08	-1.22767829327708	1	stepsons	stepdaughters	-0.400116927926312	-2.39902710431325	-1.99891017638694	5.31e-08	0.103040540540541	-1.27490547891853	13
516	NA	stepdaughters_stepsons	stepsons and stepdaughters		NA	NA	NA	0		NA	NA		NA	NA	NA	2010	1.68e-08	1.82e-08	-1.73992861201493	1	stepsons	stepdaughters	-0.397940008672037	-2.40560744962457	-2.00766744095253	1.68e-08	0.0769230769230769	-1.77469071827414	17
517	NA	stepdaughters_stepsons	stepsons and stepdaughters		NA	NA	NA	0		NA	NA		NA	NA	NA	2020	5e-09	1.16e-08	-1.93554201077308	1	stepsons	stepdaughters	-0.430626090384954	-2.46092390120722	-2.03029781082227	5e-09	0.568965517241379	-2.30102999566398	13
518	NA	actress_actor	actor and actress		NA	NA	NA	0		NA	NA		NA	NA	NA	1910	1.537e-06	1.5772e-06	0.197886768401186	0	actor	actress	1.75663610824585	0.352182518111363	-1.40445359013449	1.537e-06	0.0254882069490237	0.186673867499745	NA
519	NA	actress_actor	actor and actress		NA	NA	NA	0		NA	NA		NA	NA	NA	1920	1.08e-06	1.1177e-06	0.0483252509312222	0	actor	actress	1.67117284271508	0.243038048686294	-1.42813479402879	1.08e-06	0.0337299812114163	0.0334237554869497	0
520	NA	actress_actor	actor and actress		NA	NA	NA	0		NA	NA		NA	NA	NA	1930	1.41e-06	1.4745e-06	0.168644776887817	0	actor	actress	1.8234742291703	0.369215857410143	-1.45425837176016	1.41e-06	0.0437436419125127	0.14921911265538	0.5
521	NA	actress_actor	actor and actress		NA	NA	NA	0		NA	NA		NA	NA	NA	1940	1.26e-06	1.3333e-06	0.124927879110533	0	actor	actress	1.76417613239033	0.326335860928751	-1.43784027146158	1.26e-06	0.0549763744093602	0.100370545117563	0.25
522	NA	actress_actor	actor and actress		NA	NA	NA	0		NA	NA		NA	NA	NA	1950	1.27e-06	1.377e-06	0.138933940256924	0	actor	actress	1.83505610172012	0.346352974450639	-1.48870312726948	1.27e-06	0.0777051561365287	0.103803720955957	0.5
523	NA	actress_actor	actor and actress		NA	NA	NA	0		NA	NA		NA	NA	NA	1960	1.11e-06	1.1785e-06	0.0713295868603426	0	actor	actress	1.83821922190763	0.303196057420489	-1.53502316448714	1.11e-06	0.0581247348324141	0.0453229787866574	0.5
524	NA	actress_actor	actor and actress		NA	NA	NA	0		NA	NA		NA	NA	NA	1970	1.34e-06	1.48e-06	0.170261715394957	0	actor	actress	1.92992956008459	0.356025857193123	-1.57390370289147	1.34e-06	0.0945945945945945	0.127104798364808	0.75
525	NA	actress_actor	actor and actress		NA	NA	NA	0		NA	NA		NA	NA	NA	1980	1.13e-06	1.252e-06	0.0976043288744109	0	actor	actress	1.94398887507377	0.414973347970818	-1.52901552710295	1.13e-06	0.0974440894568691	0.0530784434834197	1
526	NA	actress_actor	actor and actress		NA	NA	NA	0		NA	NA		NA	NA	NA	1990	1.17e-06	1.307e-06	0.116275587580544	0	actor	actress	2.01283722470517	0.507855871695831	-1.50498135300934	1.17e-06	0.104820198928845	0.0681858617461616	2.5
527	NA	actress_actor	actor and actress		NA	NA	NA	0		NA	NA		NA	NA	NA	2000	1.07e-06	1.1475e-06	0.0597526942092988	0	actor	actress	2.12057393120585	0.589949601325708	-1.53062432988014	1.07e-06	0.0675381263616559	0.0293837776852096	3.25
528	NA	actress_actor	actor and actress		NA	NA	NA	0		NA	NA		NA	NA	NA	2010	9.81e-07	1.0603e-06	0.025428761407241	0	actor	actress	2.17609125905568	0.637489729512511	-1.53860152954317	9.81e-07	0.0747901537300765	-0.0083309926200515	3.25
529	NA	actress_actor	actor and actress		NA	NA	NA	0		NA	NA		NA	NA	NA	2020	1.05e-06	1.1299e-06	0.0530400086427465	0	actor	actress	2.20411998265592	0.639486489268586	-1.56463349338733	1.05e-06	0.0707142224975662	0.021189299069938	3.25
530	NA	actresses_actors	actors and actresses		NA	NA	NA	0		NA	NA		NA	NA	NA	1910	2.02e-05	2.0581e-05	1.31346647265824	0	actors	actresses	1.67486114073781	-1.15552282425432	-2.83038396499213	2.02e-05	0.0185122200087459	1.30535136944662	NA
531	NA	actresses_actors	actors and actresses		NA	NA	NA	0		NA	NA		NA	NA	NA	1920	2.03e-05	2.0765e-05	1.3173319354459	0	actors	actresses	1.63042787502502	-1.19859628998265	-2.82902416500767	2.03e-05	0.022393450517698	1.30749603791321	0
532	NA	actresses_actors	actors and actresses		NA	NA	NA	0		NA	NA		NA	NA	NA	1930	2.61e-05	2.6619e-05	1.4251917362386	0	actors	actresses	1.78461729263288	-1.05700040663396	-2.84161769926684	2.61e-05	0.0194973515158345	1.41664050733828	0.5
533	NA	actresses_actors	actors and actresses		NA	NA	NA	0		NA	NA		NA	NA	NA	1940	2.27e-05	2.3134e-05	1.36425073124598	0	actors	actresses	1.73639650227664	-1.14752000636314	-2.88391650863978	2.27e-05	0.0187602662747471	1.35602585719312	0.25
534	NA	actresses_actors	actors and actresses		NA	NA	NA	0		NA	NA		NA	NA	NA	1950	2.03e-05	2.0662e-05	1.31517235720899	0	actors	actresses	1.78675142214556	-1.17457388223218	-2.96132530437774	2.03e-05	0.0175200851805247	1.30749603791321	0.5
535	NA	actresses_actors	actors and actresses		NA	NA	NA	0		NA	NA		NA	NA	NA	1960	1.7516e-05	1.7814e-05	1.25076144797969	0	actors	actresses	1.79448804665917	-1.22767829327708	-3.02216633993625	1.7516e-05	0.0167284158527001	1.24343493652009	0.5
536	NA	actresses_actors	actors and actresses		NA	NA	NA	0		NA	NA		NA	NA	NA	1970	1.86e-05	1.8915e-05	1.27680634562876	0	actors	actresses	1.90091306773767	-1.19654288435159	-3.09745595208926	1.86e-05	0.0166534496431403	1.26951294421792	0.75
537	NA	actresses_actors	actors and actresses		NA	NA	NA	0		NA	NA		NA	NA	NA	1980	1.87e-05	1.9093e-05	1.28087417255722	0	actors	actresses	1.93449845124357	-1.17979854051436	-3.11429699175793	1.87e-05	0.0205834599067721	1.2718416065365	1
538	NA	actresses_actors	actors and actresses		NA	NA	NA	0		NA	NA		NA	NA	NA	1990	1.89e-05	1.9369e-05	1.28710719915521	0	actors	actresses	2.05690485133647	-1.1157712303674	-3.17267608170387	1.89e-05	0.0242139501264907	1.27646180417324	2.5
539	NA	actresses_actors	actors and actresses		NA	NA	NA	0		NA	NA		NA	NA	NA	2000	1.86e-05	1.9178e-05	1.28280331429173	0	actors	actresses	2.28555730900777	-1.03245202378114	-3.31800933278891	1.86e-05	0.0301387005944311	1.26951294421792	3.25
540	NA	actresses_actors	actors and actresses		NA	NA	NA	0		NA	NA		NA	NA	NA	2010	1.8e-05	1.8628e-05	1.27016622926069	0	actors	actresses	2.41664050733828	-0.98296666070122	-3.3996071680395	1.8e-05	0.0337126905733306	1.25527250510331	3.25
541	NA	actresses_actors	actors and actresses		NA	NA	NA	0		NA	NA		NA	NA	NA	2020	1.55e-05	1.6146e-05	1.2080649481474	0	actors	actresses	2.51851393987789	-0.97469413473523	-3.49320807461312	1.55e-05	0.040009909575127	1.19033169817029	3.25
